# Supplementary material for: Evolutionarily Stable Attenuation by Genome Rearrangement in a Virus
Source: G3 (Bethesda). 2013 Aug 1;3(8):1389–97. doi: 10.1534/g3.113.006403 (PMC3737178; doi:10.1534/g3.113.006403)
Supplement: Supporting Information [file supp_g3.113.006403_FileS1.fasta]

>T7_LME_200 
TCTCACAGTGTACGGACCTAAAGTTCCCCCATA
GGGGGTACCTAAAGCCCAGCCAATCACCTAAAGTCAACCTTCGGTTGACCTTGAGGGTTCCCTAAGGGTTGGGGATGACCCTTGGGTTTGTCTTTGGGTGTTACCTTGAGTGTCTCTCTGTGTCCCTATCTGTTACAGTCTCCTAAAGTATCCTCCTAAAGTCACCTCCTAACGTCCATCCTAAAGCCAACACCTAAAGCCTACACCTAAAGACCCATCAAGTCAACGCCTATCTTAAAGTTTAAACATAAAGACCAGACCTAAAGACCAGACCTAAAGACACTACATAAAGACCAGACCTAAAGACGCCTTGTTGTTAGCCATAAAGTGATAACCTTTAATCATTGTCTTTATTAATACAACTCACTATAAGGAGAGACAACTTAAAGAGACTTAAAAGATTAATTTAAAATTTATCAAAAAGAGTATTGACTTAAAGTCTAACCTATAGGATACTTACAGCCATCGAGAGGGACACGGCGAATAGCCATCCCAATCGACACCGGGGTCAACCGGATAAGTAGACAGCCTGATAAGTCGCACGAAAAACAGGTATTGACAACATGAAGTAACATGCAGTAAGATACAAATCGCTAGGTAACACTAGCAGCGTCAACCGGGCGCACAGTGCCTTCTAGGTGACTTAAGCGCACCACGGCACATAAGGTGAAACAAAACGGTTGACAACATGAAGTAAACACGGTACGATGTACCACTTGAACAGGCACTAGCCAACACACTGAACGCTATCTCATAACGAACATAAAGGACACAATGCAATGAACATTACCGACATCATGAACGCTATCGACGCAATCAAAGCACTGCCAATCTGTGAACTTGACAAGCGTCAAGGTATGCTTATCGACTTACTGGTCGAGATGGTCAACAGCGAGACGTGTGATGGCGAGCTAACCGAACTAAATCAGGCACTTGAGCATCAAGATTGGTGGACTACCTTGAAGTGTCTCACGGCTGACGCAGGGTTCAAGATGCTCGGTAATGGTCACTTCTCGGCTGCTTATAGTCACCCGCTGCTACCTAACAGAGTGATTAAGGTGGGCTTTAAGAAAGAGGATTCAGGCGCAGCCTATACCGCATTCTGCCGCATGTATCAGGGTCGTCCTGGTATCCCTAACGTCTACGATGTACAGCGCCACGCTGGATGCTATACGGTGGTACTTGACGCACTTAAGGATTGCGAGCGTTTCAACAATGATGCCCATTATAAATACGCTGAGATTGCAAGCGACATCATTGATTGCAATTCGGATGAGCATGATGAGTTAACTGGATGGGATGGTGAGTTTGTTGAAACTTGTAAACTAATCCGCAAGTTCTTTGAGGGCATCGCCTCATTCGACATGCATAGCGGGAACATCATGTTCTCAAATGGAGACGTACCATACATCACCGACCCGGTATCATTCTCGCAGAAGAAAGACGGTGGCGCATTCAGCATCGACCCTGAGGAACTCACCAAGGAAGTCGAGGAAGTCG
CACGACAGAAAGAAATTGACCGCGCTAAGGCCCGTAAAGAACGTCACGAGGGGCGCTTAGAGGCACGCAGATTCAAACGTCGCAACCGCAAGGCACGTAAAGCACACAAAGCTAAGCGCGAAAGAATGCTTGCTGCGTGGCGATGGGCTGAACGTCAAGAACGGCGTAACCATGAGGTAGCTGTAGATGTACTAGGAAGAACCAATAACGCTATGCTCTGGGTCAACATGTTCTCTGGGGACTTTAAGGCGCTTGAGGAACGAATCGCGCTGCACTGGCGTAATGCTGACCGGATGGCTATCGCTAATGGTCTTACGCTCAACATTGATAAGCAACTTGACGCAATGTTAATGGGCTGATAGTCTTATCTTACAGGTCATCTGCGGGTGGCCTGAATAGGTACGATTTACTAACTGGAAGAGGCACTAAATGAACACGATTAACATCGCTAAGAACGACTTCTCTGACATCGAACTGGCTGCTATCCCGTTCAACACTCTGGCTGACCATTACGGTGAGCGTTTAGCTCGCGAACAGTTGGCCCTTGAGCATGAGTCTTACGAGATGGGTGAAGCACGCTTCCGCAAGATGTTTGAGCGTCAACTTAAAGCTGGTGAGGTTGCGGATAACGCTGCCGCCAAGCCTCTCATCACTACCCTACTCCCTAAGATGATTGCACGCATCAACGACTGGTTTGAGGAAGTGAAAGCTAAGCGCGGCAAGCGCCCGACAGCCTTCCAGTTCCTGCAAGAAATCAAGCCGGAAGCCGTAGCGTACATCACCATTAAGACCACTCTGGCTTGCCTAACCAGTGCTGACAATACAACCGTTCAGGCTGTAGCAAGCGCAATCGGTCGGGCCATTGAGGACGAGGCTCGCTTCGGTCGTATCCGTGACCTTGAAGCTAAGCACTTCAAGAAAAACGTTGAGGAACAACTCAACAAGCGCGTAGGGCACGTCTACAAGAAAGCATTTATGCAAGTTGTCGAGGCTGACATGCTCTCTAAGGGTCTACTCGGTGGCGAGGCGTGGTCTTCGTGGCATAAGGAAGACTCTATTCATGTAGGAGTACGCTGCATCGAGATGCTCATTGAGTCAACCGGAATGGTTAGCTTACACCGCCAAAATGCTGGCGTAGTAGGTCAAGACTCTGAGACTATCGAACTCGCACCTGAATACGCTGAGGCTATCGCAACCCGTGCAGGTGCGCTGGCTGGCATCTCTCCGATGTTCCAACCTTGCGTAGTTCCTCCTAAGCCGTGGACTGGCATTACTGGTGGTGGCTATTGGGCTAACGGTCGTCGTCCTCTGGCGCTGGTGCGTACTCACAGTAAGAAAGCACTGATGCGCTACGAAGACGTTTACATGCCTGAGGTGTACAAAGCGATTAACATTGCGCAAAACACCGCATGGAAAATCAACAAGAAAGTCCTAGCGGTCGCCAACGTAATCACCAAGTGGAAGCATTGTCCGGTCGAGGACATCCCTGCGATTGAGCGT
GAAGAACTCCCGATGAAACCGGAAGACATCGACATGAATCCTGAGGCTCTCACCGCGTGGAAACGTGCTGCCGCTGCTGTGTACCGCAAGGACAAGGCTCGCAAGTCTCGCCGTATCAGCCTTGAGTTCATGCTTGAGCAAGCCAATAAGTTTGCTAACCATAAGGCCATCTGGTTCCCTTACAACATGGACTGGCGCGGTCGTGTTTACGCTGTGTCAATGTTCAACCCGCAAGGTAACGATATGACCAAAGGACTGCTTACGCTGGCGAAAGGTAAACCAATCGGTAAGGAAGGTTACTACTGGCTGAAAATCCACGGTGCAAACTGTGCGGGTGTCGATAAGGTTCCGTTCCCTGAGCGCATCAAGTTCATTGAGGAAAACCACGAGAACATCATGGCTTGCGCTAAGTCTCCACTGGAGAACACTTGGTGGGCTGAGCAAGATTCTCCGTTCTGCTTCCTTGCGTTCTGCTTTGAGTACGCTGGGGTACAGCACCACGGCCTGAGCTATAACTGCTCCCTTCCGCTGGCGTTTGACGGGTCTTGCTCTGGCATCCAGCACTTCTCCGCGATGCTCCGAGATGAGGTAGGTGGTCGCGCGGTTAACTTGCTTCCTAGTGAAACCGTTCAGGACATCTACGGGATTGTTGCTAAGAAAGTCAACGAGATTCTACAAGCAGACGCAATCAATGGGACCGATAACGAAGTAGTTACCGTGACCGATGAGAACACTGGTGAAATCTCTGAGAAAGTCAAGCTGGGCACTAAGGCACTGGCTGGTCAATGGCTGGCTTACGGTGTTACTCGCAGTGTGACTAAGCGTTCAGTCATGACGCTGGCTTACGGGTCCAAAGAGTTCGGCTTCCGTCAACAAGTGCTGGAAGATACCATTCAGCCAGCTATTGATTCCGGCAAGGGTCTGATGTTCACTCAGCCGAATCAGGCTGCTGGATACATGGCTAAGCTGATTTGGGAATCTGTGAGCGTGACGGTGGTAGCTGCGGTTGAAGCAATGAACTGGCTTAAGTCTGCTGCTAAGCTGCTGGCTGCTGAGGTCAAAGATAAGAAGACTGGAGAGATTCTTCGCAAGCGTTGCGCTGTGCATTGGGTAACTCCTGATGGTTTCCCTGTGTGGCAGGAATACAAGAAGCCTATTCAGACGCGCTTGAACCTGATGTTCCTCGGTCAGTTCCGCTTACAGCCTACCATTAACACCAACAAAGATAGCGAGATTGATGCACACAAACAGGAGTCTGGTATCGCTCCTAACTTTGTACACAGCCAAGACGGTAGCCACCTTCGTAAGACTGTAGTGTGGGCACACGAGAAGTACGGAATCGAATCTTTTGCACTGATTCACGACTCCTTCGGTACCATTCCGGCTGACGCTGCGAACCTGTTCAAAGCAGTGCGCGAAACTATGGTTGACACATATGAGTCTTGTGATGTACTGGCTGATTTCTACGACCAGTTCGCTGACCAGTTGCACGAGTCTCAA
TTGGACAAAATGCCAGCACTTCCGGCTAAAGGTAACTTGAACCTCCGTGACATCTTAGAGTCGGACTTCGCGTTCGCGTAACGCCAAATCAATACGACTCCGGATCCGGGGAATTCCGTGGATCATTAAATATTCTCCCTGTGGTGGCTCGAAATTAATACGACTCACTATAGGGAGAACAATACGACTACGGGAGGGTTTTCTTATGATGACTATAAGACCTACTAAAAGTACAGACTTTGAGGTATTCACTCCGGCTCACCATGACATTCTTGAAGCTAAGGCTGCTGGTATTGAGCCGAGTTTCCCTGATGCTTCCGAGTGTGTCACGTTGAGCCTCTATGGGTTCCCTCTAGCTATCGGTGGTAACTGCGGGGACCAGTGCTGGTTCGTTACGAGCGACCAAGTGTGGCGACTTAGTGGAAAGGCTAAGCGAAAGTTCCGTAAGTTAATCATGGAGTATCGCGATAAGATGCTTGAGAAGTATGATACTCTTTGGAATTACGTATGGGTAGGCAATACGTCCCACATTCGTTTCCTCAAGACTATCGGTGCGGTATTCCATGAAGAGTACACACGAGATGGTCAATTTCAGTTATTTACAATCACGAAAGGAGGATAACCATATGTGTTGGGCAGCCGCAATACCTATCGCTATATCTGGCGCTCAGGCTATCAGTGGTCAGAACGCTCAGGCCAAAATGATTGCCGCTCAGACCGCTGCTGGTCGTCGTCAAGCTATGGAAATCATGAGGCAGACGAACATCCAGAATGCTGACCTATCGTTGCAAGCTCGAAGTAAACTTGAGGAAGCGTCCGCCGAGTTGACCTCACAGAACATGCAGAAGGTCCAAGCTATTGGGTCTATCCGAGCGGCTATCGGAGAGAGTATGCTTGAAGGTTCCTCAATGGACCGCATTAAGCGAGTCACAGAAGGACAGTTCATTCGGGAAGCCAATATGGTAACTGAGAACTATCGCCGTGACTACCAAGCAATCTTCGCACAGCAACTTGGTGGTACTCAAAGTGCTGCAAGTCAGATTGACGAAATCTATAAGAGCGAACAGAAACAGAAGAGTAAGCTACAGATGGTTCTGGACCCACTGGCTATCATGGGGTCTTCCGCTGCGAGTGCTTACGCATCCGGTGCGTTCGACTCTAAGTCCACAACTAAGGCACCTATTGTTGCCGCTAAAGGAACCAAGACGGGGAGGTAATGAGCTATGAGTAAAATTGAATCTGCCCTTCAAGCGGCACAACCGGGATTCTCTCGGTTACGTGGTGGTGCTGGAGGTATGGGCTATCGTGCAGCAACCACTCAGGCCGAACAGCCAAGGTCAAGCCTATTGGACACCATTGGTCGGTTCGCTAAGGCTGGTGCCGATATGTATACCGCTAAGGAACAACGAGCACGAGACCTAGCTGATGAACGCTCTAACGAGATTATCCGTAAGCTGACCCCTGAGCAACGTCGAGAAGCTCTCAACAACGGGACCCTTC
TGTATCAGGATGACCCATACGCTATGGAAGCACTCCGAGTCAAGACTGGTCGTAACGCTGCGTATCTTGTGGACGATGACGTTATGCAGAAGATAAAAGAGGGTGTCTTCCGTACTCGCGAAGAGATGGAAGAGTATCGCCATAGTCGCCTTCAAGAGGGCGCTAAGGTATACGCTGAGCAGTTCGGCATCGACCCTGAGGACGTTGATTATCAGCGTGGTTTCAACGGGGACATTACCGAGCGTAACATCTCGCTGTATGGTGCGCATGATAACTTCTTGAGCCAGCAAGCTCAGAAGGGCGCTATCATGAACAGCCGAGTGGAACTCAACGGTGTCCTTCAAGACCCTGATATGCTGCGTCGTCCAGACTCTGCTGACTTCTTTGAGAAGTATATCGACAACGGTCTGGTTACTGGCGCAATCCCATCTGATGCTCAAGCCACACAGCTTATAAGCCAAGCGTTCAGTGACGCTTCTAGCCGTGCTGGTGGTGCTGACTTCCTGATGCGAGTCGGTGACAAGAAGGTAACACTTAACGGAGCCACTACGACTTACCGAGAGTTGATTGGTGAGGAACAGTGGAACGCTCTCATGGTCACAGCACAACGTTCTCAGTTTGAGACTGACGCGAAGCTGAACGAGCAGTATCGCTTGAGGATTAACTCTGCGCTGAACCAAGAGGACCCAAGGACAGCTTGGGAGATGCTTCAAGGTATCAAGGCTGAACTAGATAAGGTCCAACCTGATGAGCAGATGACACCACAACGTGAGTGGCTAATCTCCGCACAGGAACAAGTTCAGAATCAGATGAACGCATGGACGAAAGCTCAGGCCAAGGCTCTGGACGATTCCATGAAGTCAATGAACAAACTTGACGTAATCGACAAGCAATTCCAGAAGCGAATCAACGGTGAGTGGGTCTCAACGGATTTTAAGGATATGCCAGTCAACGAGAACACTGGTGAGTTCAAGCATAGCGATATGGTTAACTACGCCAATAAGAAGCTCGCTGAGATTGACAGTATGGACATTCCAGACGGTGCCAAGGATGCTATGAAGTTGAAGTACCTTCAAGCGGACTCTAAGGACGGAGCATTCCGTACAGCCATCGGAACCATGGTCACTGACGCTGGTCAAGAGTGGTCTGCCGCTGTGATTAACGGTAAGTTACCAGAACGAACCCCAGCTATGGATGCTCTGCGCAGAATCCGCAATGCTGACCCTCAGTTGATTGCTGCGCTATACCCAGACCAAGCTGAGCTATTCCTGACGATGGACATGATGGACAAGCAGGGTATTGACCCTCAGGTTATTCTTGATGCCGACCGACTGACTGTTAAGCGGTCCAAAGAGCAACGCTTTGAGGATGATAAAGCATTCGAGTCTGCACTGAATGCATCTAAGGCTCCTGAGATTGCCCGTATGCCAGCGTCACTGCGCGAATCTGCACGTAAGATTTATGACTCCGTTAAGTATCGCTCGGGGAACGAAAGCATGG
CTATGGAGCAGATGACCAAGTTCCTTAAGGAATCTACCTACACGTTCACTGGTGATGATGTTGACGGTGATACCGTTGGTGTGATTCCTAAGAATATGATGCAGGTTAACTCTGACCCGAAATCATGGGAGCAAGGTCGGGATATTCTGGAGGAAGCACGTAAGGGAATCATTGCGAGCAACCCTTGGATAACCAATAAGCAACTGACCATGTATTCTCAAGGTGACTCCATTTACCTTATGGACACCACAGGTCAAGTCAGAGTCCGATACGACAAAGAGTTACTCTCGAAGGTCTGGAGTGAGAACCAGAAGAAACTCGAAGAGAAAGCTCGTGAGAAGGCTCTGGCTGATGTGAACAAGCGAGCACCTATAGTTGCCGCTACGAAGGCCCGTGAAGCTGCTGCTAAACGAGTCCGAGAGAAACGTAAACAGACTCCTAAGTTCATCTACGGACGTAAGGAGTAACTAAAGGCTACATAAGGAGGCCCTAAATGGATAAGTACGATAAGAACGTACCAAGTGATTATGATGGTCTGTTCCAAAAGGCTGCTGATGCCAACGGGGTCTCTTATGACCTTTTACGTAAAGTCGCTTGGACAGAATCACGATTTGTGCCTACAGCAAAATCTAAGACTGGACCATTAGGCATGATGCAATTTACCAAGGCAACCGCTAAGGCCCTCGGTCTGCGAGTTACCGATGGTCCAGACGACGACCGACTGAACCCTGAGTTAGCTATTAATGCTGCCGCTAAGCAACTTGCAGGTCTGGTAGGGAAGTTTGATGGCGATGAACTCAAAGCTGCCCTTGCGTACAACCAAGGCGAGGGACGCTTGGGTAATCCACAACTTGAGGCGTACTCTAAGGGAGACTTCGCATCAATCTCTGAGGAGGGACGTAACTACATGCGTAACCTTCTGGATGTTGCTAAGTCACCTATGGCTGGACAGTTGGAAACTTTTGGTGGCATAACCCCAAAGGGTAAAGGCATTCCGGCTGAGGTAGGATTGGCTGGAATTGGTCACAAGCAGAAAGTAACACAGRAACTTCCTGAGTCCACAAGTTTTGACGTTAAGGGTATCGAACAGGAGGCTACGGCGAAACCATTCGCCAAGGACTTTTGGGAGACCCACGGAGAAACACTTGACGAGTACAACAGTCGTTCAACCTTCTTCGGATTCAAAAATGCTGCCGAAGCTGAACTCTCCAACTCAGTCGCTGGGATGGCTTTCCGTGCTGGTCGTCTCGATAATGGTTTTGATGTGTTTAAAGACACCATTACGCCGACTCGCTGGAACTCTCACATCTGGACTCCAGAGGAGTTAGAGAAGATTCGAACAGAGGTTAAGAACCCTGCGTACATCAACGTTGTAACTGGTGGTTCCCCTGAGAACCTCGATGACCTCATTAAATTGGCTAACGAGAACTTTGAGAATGACTCCCGCGCTGCCGAGGCTGGCCTAGGTGCCAAACTGAGTGCTGGTATTATTGGTGCTGG
TGTGGACCCGCTTAGCTATGTTCCTATGGTCGGTGTCACTGGTAAGGGCTTTAAGTTAATCAATAAGGCTCTTGTAGTTGGTGCCGAAAGTGCTGCTCTGAACGTTGCATCCGAAGGTCTCCGTACCTCCGTAGCTGGTGGTGACGCAGACTATGCGGGTGCTGCCTTAGGTGGCTTTGTGTTTGGCGCAGGCATGTCTGCAATCAGTGACGCTGTAGCTGCTGGACTGAAACGCAGTAAACCAGAAGCTGAGTTCGACAATGAGTTCATCGGTCCTATGATGCGATTGGAAGCCCGTGAGACAGCACGAAACGCCAACTCTGCGGACCTCTCTCGGATGAACACTGAGAACATGAAGTTTGAAGGTGAACATAATGGTGTCCCTTATGAGGACTTACCAACAGAGAGAGGTGCCGTGGTGTTACATGATGGCTCCGTTCTAAGTGCAAGCAACCCAATCAACCCTAAGACTCTAAAAGAGTTCTCCGAGGTTGACCCTGAGAAGGCTGCGCGAGGAATCAAACTGGCTGGGTTCACCGAGATTGGCTTGAAGACCTTGGGGTCTGACGATGCTGACATCCGTAGAGTGGCTATCGACCTCGTTCGCTCTCCTACTGGTATGCAGTCTGGTGCCTCAGGTAAGTTCGGTGCAACAGCTTCTGACATCCATGAGAGACTTCATGGTACTGACCAGCGTACTTATAATGACTTGTACAAAGCAATGTCTGACGCTATGAAAGACCCTGAGTTCTCTACTGGCGGCGCTAAGATGTCCCGTGAAGAAACTCGATACACTATCTACCGTAGAGCGGCACTAGCTATTGAGCGTCCAGAACTACAGAAGGCACTCACTCCGTCTGAGAGAATCGTTATGGACATCATTAAGCGTCACTTTGACACCAAGCGTGAACTTATGGAAAACCCAGCAATATTCGGTAACACAAAGGCTGTGAGTATCTTCCCTGAGAGTCGCCACAAAGGTACTTACGTTCCTCACGTATATGACCGTCATGCCAAGGCGCTGATGATTCAACGCTACGGTGCCGAAGGTTTGCAGGAAGGGATTGCCCGCTCATGGATGAACAGCTACGTCTCCAGACCTGAGGTCAAGGCCAGAGTCGATGAGATGCTTAAGGAATTACACGGGGTGAAGGAAGTAACACCAGAGATGGTAGAGAAGTACGCTATGGATAAGGCTTATGGTATCTCTCACTCAGACCAGTTCACCAACAGTTCCATAATAGAAGAGAACATTGAGGGCTTAGCAGGTATCGAGAATAACTCATTCCTTGAGGCACGTAACTTGTTTGATTCGGACCTATCCATCACTATGCCAGACGGACAGCAATTCTCAGTGAATGACCTAAGGGACTTCGATATGTTCCGCATCATGCCAGCGTATGACCGCCGTGTCAATGGTGGCATCGCCATCATGGGGTCTACTGGTAAAACCACTAAGGAACTTAAGGATGAGATTTTGGCTCTCAAAGCGAAAGCTGA
GGGAGACGGTAAGAAGACTGGCGAGGTACATGCTTTAATGGATACCGTTAAGATTCTTACTGGTCGTGCTAGACGCAATCAGGACACTGTGTGGGAAACCTCACTGCGTGCCATCAATGACCTAGGGTTCTTCGCTAAGAACGCCTACATGGGTGCTCAGAACATTACGGAGATTGCTGGGATGATTGTCACTGGTAACGTTCGTGCTCTAGGGCATGGTATCCCAATTCTGCGTGATACACTCTACAAGTCTAAACCAGTTTCAGCTAAGGAACTCAAGGAACTCCATGCGTCTCTGTTCGGGAAGGAGGTGGACCAGTTGATTCGGCCTAAACGTGCTGACATTGTGCAGCGCCTAAGGGAAGCAACTGATACCGGACCTGTCGTGGCGAACATCGTAGGGACCTTGAAGTATTCAACACAGGAACTGGCTGCTCGCTCTCCGTGGACTAAGCTACTGAACGGAACCACTAACTACCTTCTGGATGCTGCGCGTCAAGGTATGCTTGGGGATGTTATTAGTGCCACCCTAACAGGTAAGACTACCCGCTGGGAGAAAGAAGGCTTCCTTCGTGGTGCCTCCGTAACTCCTGAGCAGATGGCTGGCATCAAGTCTCTCATCAAGGAACATATGGTACGCGGTGAGGACGGGAAGTTTACCGTTAAGGACAAGCAAGCGTTCTCTATGGACCCACGGGCTATGGACTTATGGAGACTGGCTGACAAGGTAGCTGATGAGGCAATGCTGCGTCCACATAAGGTGTCCTTACAGGATTCCCATGCGTTCGGAGCACTAGGTAAGATGGTTATGCAGTTTAAGTCTTTCACTATCAAGTCCCTTAACTCTAAGTTCCTGCGAACCTTCTATGATGGATACAAGAACAACCGAGCGATTGACGCTGCGCTGAGCATCATCACCTCTATGGGTCTCGCTGGTGGTTTCTATGCTATGGCTGCACACGTCAAAGCATACGCTCTGCCTAAGGAGAAACGTAAGGAGTACTTGGAGCGTGCACTGGACCCAACCATGATTGCCCACGCTGCGTTATCTCGTAGTTCTCAATTGGGTGCTCCTTTGGCTATGGTTGACCTAGTTGGTGGTGTTTTAGGGTTCGAGTCCTCCAAGATGGCTCGCTCTACGATTCTACCTAAGGACACCGTGAAGGAACGTGACCCAAACAAACCGTACACCTCTAGAGGGGTAATGGGCGCTATGGGTTCAAACCTTCTGGAACAGATGCCTTCGGCTGGCTTTGTGGCTAACGTAGGGGCTACCTTAATGAATGCTGCTGGCGTGGTCAACTCACCTAATAAAGCAACCGAGCAGGACTTCATGACTGGTCTTATGAACTCCACAAAAGAGTTAGTACCGAACGACCCATTGACTCAACAGCTTGTGTTGAAGATTTATGAGGCGAACGGTGTTAACTTGAGGGAGCGTAGGAAATAATACGACTCACTATAGGGAAGACTCCCTCTGAGAAACCAAACGAAACCTAA
AGGAGATTAACATTATGGCTAAGAAGATTTTCACCTCTGCGCTGGGTACCGCTGAACCTTACGCTTACATCGCCAAGCCGGACTACGGCAACGAAGAGCGTGGCTTTGGGAACCCTCGTGGTGTCTATAAAGTTGACCTGACTATTCCCAACAAAGACCCGCGCTGCCAGCGTATGGCCGATGAAATCGTGAAGTGTCACGAAGAGGCTTATGCTGCTGCCGTTGAGGAATACGAAGCTAATCCACCTGCTGTAGCTCGTGGTAAGAAACCGCTGAAACCGTATGAGGGTGACATGCCGTTCTTCGATAACGGTGACGGTACGACTACCTTTAAGTTCAAATGCTACGCGTCTTTCCAAGACAAGAAGACCAAAGAGACCAAGCACATCAATCTGGTTGTGGTTGACTCAAAAGGTAAGAAGATGGAAGACGTTCCGATTATCGGTGGTGGCTCTAAGCTGAAAGTTAAATATTCTCTGGTTCCATACAAGTGGAACACTGCTGTAGGTGCGAGCGTTAAGCTGCAACTGGAATCCGTGATGCTGGTCGAACTGGCTACCTTTGGTGGCGGTGAAGACGATTGGGCTGACGAAGTTGAAGAGAACGGCTATGTTGCCTCTGGTTCTGCCAAAGCGAGCAAACCACGCGACGAAGAAAGCTGGGACGAAGACGACGAAGAGTCCGAGGAAGCAGACGAAGACGGAGACTTCTAAGTGGAACTGCGGGAGAAAATCCTTGAGCGAATCAAGGTGACTTCCTCTGGGTGTTGGGAGTGGCAGGGCGCTACGAACAATAAAGGGTACGGGCAGGTGTGGTGCAGCAATACCGGAAAGGTTGTCTACTGTCATCGCGTAATGTCTAATGCTCCGAAAGGTTCTACCGTCCTGCACTCCTGTGATAATCCATTATGTTGTAACCCTGAACACCTATCCATAGGAACTCCAAAAGAGAACTCCACTGACATGGTAAATAAGGGTCGCTCACACAAGGGGTATAAACTTTCAGACGAAGACGTAATGGCAATCATGGAGTCCAGCGAGTCCAATGTATCCTTAGCTCGCACCTATGGTGTCTCCCAACAGACTATTTGTGATATACGCAAAGGGAGGCGACATGGCAGGTTACGGCGCTAAAGGAATCCGAAAGGTTGGAGCGTTTCGCTCTGGCCTAGAGGACAAGGTTTCAAAGCAGTTGGAATCAAAAGGTATTAAATTCGAGTATGAAGAGTGGAAAGTGCCTTATGTAATTCCGGCGAGCAATCACACTTACACTCCAGACTTCTTACTTCCAAACGGTATATTCGTTGAGACAAAGGGTCTGTGGGAAAGCGATGATAGAAAGAAGCACTTATTAATTAGGGAGCAGCACCCCGAGCTAGACATCCGTATTGTCTTCTCAAGCTCACGTACTAAGTTATACAAAGGTTCTCCAACGTCTTATGGAGAGTTCTGCGAAAAGCATGGTATTAAGTTCGCTGATAAACTGATACCTGCTGAGTGG
ATAAAGGAACCCAAGAAGGAGGTCCCCTTTGATAGATTAAAAAGGAAAGGAGGAAAGAAATAATGGCTCGTGTACAGTTTAAACAACGTGAATCTACTGACGCAATCTTTGTTCACTGCTCGGCTACCAAGCCAAGTCAGAATGTTGGTGTCCGTGAGATTCGCCAGTGGCACAAAGAGCAGGGTTGGCTCGATGTGGGATACCACTTTATCATCAAGCGAGACGGTACTGTGGAGGCAGGACGAGATGAGATGGCTGTAGGCTCTCACGCTAAGGGTTACAACCACAACTCTATCGGCGTCTGCCTTGTTGGTGGTATCGACGATAAAGGTAAGTTCGACGCTAACTTTACGCCAGCCCAAATGCAATCCCTTCGCTCACTGCTTGTCACACTGCTGGCTAAGTACGAAGGCGCTGTGCTTCGCGCCCATCATGAGGTGGCGCCGAAGGCTTGCCCTTCGTTCGACCTTAAGCGTTGGTGGGAGAAGAACGAACTGGTCACTTCTGACCGTGGATAATTAATTGAACTCACTAAAGGGAGACCACAGCGGTTTCCCTTTGTTCGCATTGGAGGTCAAATAATGCGCAAGTCTTATAAACAATTCTATAAGGCTCCGAGGAGGCATATCCAAGTGTGGGAGGCAGCCAATTCGCACGATTCCGATAGTGTATTTCTTTACCACATTCCTTGTGACAACTGTGGGAGTAGTGATGGGAACTCGCTGTTCTCTGACGGACACACGTTCTGCTACGTATGCGAGAAGTGGACTGCTGGTAATGAAGACACTAAAGAGAGGGCTTCAAAACGGAAACCCTCAGGAGGTAAACCAATGACTTACAACGTGTGGAACTTCGGGGAATCCAATGGACGCTACTCCGCGTTAACTGCGAGAGGAATCTCCAAGGAAACCTGTCAGAAGGCTGGCTACTGGATTGCCAAAGTAGACGGTGTGATGTACCAAGTGGCTGACTATCGGGACCAGAACGGCAACATTGTGAGTCAGAAGGTTCGAGATAAAGATAAGAACTTTAAGACCACTGGTAGTCACAAGAGTGACGCTCTGTTCGGGAAGCACTTGTGGAATGGTGGTAAGAAGATTGTCGTTACAGAAGGTGAAATCGACATGCTTACCGTGATGGAACTTCAAGACTGTAAGTATCCTGTAGTGTCGTTGGGTCACGGTGCCTCTGCCGCTAAGAAGACATGCGCTGCCAACTACGAATACTTTGACCAGTTCGAACAGATTATCTTAATGTTCGATATGGACGAAGCAGGGCGCAAAGCAGTCGAAGAGGCTGCACAGGTTCTACCTGCTGGTAAGGTACGAGTGGCAGTTCTTCCGTGTAAGGATGCAAACGAGTGTCACCTAAATGGTCACGACCGTGAAATCATGGAGCAAGTGTGGAATGCTGGTCCTTGGATTCCTGATGGTGTGGTATCGGCTCTTTCGTTACGTGAACGAATCCGTGAGCACCTATCGTCCGAGGAATCAGTAGGTT
TACTTTTCAGTGGCTGCACTGGTATCAACGATAAGACCTTAGGTGTCCGTGGTGGTGAAGTCATTATGGTCACTTCCGGTTCCGGTATGGGTAAGTCAACGTTCGTCCGTCAACAAGCTCTACAATGGGGCACAGCGATGGGCAAGAAGGTAGGCTTAGCGATGCTTGAGGAGTCCGTTGAGGAGACCGCTGAGGACCTTATAGGTCTACACAACCGTGTCCGACTGAGACAATCCGACTCACTAAAGAGAGAGATTATTGAGAACGGTAAGTTCGACCAATGGTTCGATGAACTGTTCGGCAACGATACGTTCCATCTATATGACTCATTCGCCGAGGCTGAGACGGATAGACTGCTCGCTAAGCTGGCCTACATGCGCTCAGGCTTGGGCTGTGACGTAATCATTCTAGACCACATCTCAATCGTCGTATCCGCTTCTGGTGAATCCGATGAGCGTAAGATGATTGACAACCTGATGACCAAGCTCAAAGGGTTCGCTAAGTCAACTGGGGTGGTGCTGGTCGTAATTTGTCACCTTAAGAACCCAGACAAAGGTAAAGCACATGAGGAAGGTCGCCCCGTTTCTATTACTGACCTACGTGGTTCTGGCGCACTACGCCAACTATCTGATACTATTATTGCCCTTGAGCGTAATCAGCAAGGCGATATGCCTAACCTTGTCCTCGTTCGTATTCTCAAGTGCCGCTTTACTGGTGATACTGGTATCGCTGGCTACATGGAATACAACAAGGAAACCGGATGGCTTGAACCATCAAGTTACTCAGGGGAAGAAGAGTCACACTCAGAGTCAACAGACTGGTCCAACGACACTGACTTCTGACAGGATTCTTGATGACTTTCCAGACGACTACGAGAAGTTTCGCTGGAGAGTCCCATTCTAATACGACTCACTAAAGGAGACACATCATGTTCAAACTGATTAAGAAGTTAGGCCAACTGCTGGTTCGTATGTACAACGTGGAAGCCAAGCGACTGAACGATGAGGCTCGTAAAGAGGCCACACAGTCACGCGCTCTGGCGATTCGCTCCAACGAACTGGCTGACAGTGCATCCACTAAAGTTACCGAGGCTGCCCGTGTGGCAAACCAAGCTCAACAGCTTTCCAAATTCTTTGAGTAATCAAACAGGAGAAACCATTATGTCTAACGTAGCTGAAACTATCCGTCTATCCGATACAGCTGACCAGTGGAACCGTCGAGTCCACATCAACGTTCGCAACGGTAAGGCGACTATGGTTTACCGCTGGAAGGACTCTAAGTCCTCTAAGAATCACACTCAGCGTATGACGTTGACAGATGAGCAAGCACTGCGTCTGGTCAATGCGCTTACCAAAGCTGCCGTGACAGCAATTCATGAAGCTGGTCGCGTCAATGAAGCTATGGCTATCCTCGACAAGATTGATAACTAAGAGTGGTATCCTCAAGGTCGCCAAAGTGGTGGCCTTCATGAATACTATTCGACTCACTATAGGAGATA
TTACCATGCGTGACCCTAAAGTTATCCAAGCAGAAATCGCTAAACTGGAAGCTGAACTGGAGGACGTTAAGTACCATGAAGCTAAGACTCGCTCCGCTGTTCACATCTTGAAGAACTTAGGCTGGACTTGGACAAGACAGACTGGCTGGAAGAAACCAGAAGTTACCAAGCTGAGTCATAAGGTGTTCGATAAGGACACTATGACCCACATCAAGGCTGGTGATTGGGTTAAGGTTGACATGGGAGTTGTTGGTGGATACGGCTACGTCCGCTCAGTTAGTGGCAAATATGCACAAGTGTCATACATCACAGGTGTTACTCCACGCGGTGCAATCGTTGCCGATAAGACCAACATGATTCACACAGGTTTCTTGACAGTTGTTTCATATGAAGAGATTGTTAAGTCACGATAATCAATAGGAGAAATCAATATGATCGTTTCTGACATCGAAGCTAACGCCCTCTTAGAGAGCGTCACTAAGTTCCACTGCGGGGTTATCTACGACTGCTCCACCGCTGAGTACGTAAGCTACCGTCCGAGTGACTTCGGTGCGTATCTGGATGCGCTGGAAGCCGAGGTTGCACGAGGCGGTCTTATTGTGTTCCACAACGGTCACAAGTATGACGTTCCTGCATTGACCAAACTGGCAAAGTTGCAATTGAACCGAGAGTTCCACCTTCCTCGTGAGAACTGTATTGACACCCTTGTGTTGTCACGTTTGATTCATTCCAACCTCAAGGACACCGATATGGGTCTTCTGCGTTCCGGCAAGTTGCCCGGAAAACGCTTTGGGTCTCACGCTTTGGAGGCGTGGGGTTATCGCTTAGGCGAGATGAAGGGTGAATACAAAGACGACTTTAAGCGTATGCTTGAAGAGCAGGGTGAAGAATACGTTGACGGAATGGAGTGGTGGAACTTCAACGAAGAGATGATGGACTATAACGTTCAGGACGTTGTGGTAACTAAAGCTCTCCTTGAGAAGCTACTCTCTGACAAACATTACTTCCCTCCTGAGATTGACTTTACGGACGTAGGATACACTACGTTCTGGTCAGAATCCCTTGAGGCCGTTGACATTGAACATCGTGCTGCATGGCTGCTCGCTAAACAAGAGCGCAACGGGTTCCCGTTTGACACAAAAGCAATCGAAGAGTTGTACGTAGAGTTAGCTGCTCGCCGCTCTGAGTTGCTCCGTAAATTGACCGAAACGTTCGGCTCGTGGTATCAGCCTAAAGGTGGCACTGAGATGTTCTGCCATCCGCGAACAGGTAAGCCACTACCTAAATACCCTCGCATTAAGACACCTAAAGTTGGTGGTATCTTTAAGAAGCCTAAGAACAAGGCACAGCGAGAAGGCCGTGAGCCTTGCGAACTTGATACCCGCGAGTACGTTGCTGGTGCTCCTTACACCCCAGTTGAACATGTTGTGTTTAACCCTTCGTCTCGTGACCACATTCAGAAGAAACTCCAAGAGGCTGGGTGGGTCCCGACCAAGTACACC
GATAAGGGTGCTCCTGTGGTGGACGATGAGGTACTCGAAGGAGTACGTGTAGATGACCCTGAGAAGCAAGCCGCTATCGACCTCATTAAAGAATACTTGATGATTCAGAAGCGAATCGGACAGTCTGCTGAGGGAGACAAAGCATGGCTTCGTTATGTTGCTGAGGATGGTAAGATTCATGGTTCTGTTAACCCTAATGGAGCAGTTACGGGTCGTGCGACCCATGCGTTCCCAAACCTTGCGCAAATTCCGGGTGTACGTTCTCCTTATGGAGAGCAGTGTCGCGCTGCTTTTGGCGCTGAGCACCATTTGGATGGGATAACTGGTAAGCCTTGGGTTCAGGCTGGCATCGACGCATCCGGTCTTGAGCTACGCTGCTTGGCTCACTTCATGGCTCGCTTTGATAACGGCGAGTACGCTCACGAGATTCTTAACGGCGACATCCACACTAAGAACCAGATAGCTGCTGAACTACCTACCCGAGATAACGCTAAGACGTTCATCTATGGGTTCCTCTATGGTGCTGGTGATGAGAAGATTGGACAGATTGTTGGTGCTGGTAAAGAGCGCGGTAAGGAACTCAAGAAGAAATTTCTTGAGAACACCCCCGCGATTGCAGCACTCCGCGAGTCTATCCAACAGACACTTGTCGAGTCCTCTCAATGGGTAGCTGGTGAGCAACAAGTCAAGTGGAAACGCCGCTGGATTAAAGGTCTGGATGGTCGTAAGGTACACGTTCGTAGTCCTCACGCTGCCTTGAATACCCTACTGCAATCTGCTGGTGCTCTCATCTGCAAACTGTGGATTATCAAGACCGAAGAGATGCTCGTAGAGAAAGGCTTGAAGCATGGCTGGGATGGGGACTTTGCGTACATGGCATGGGTACATGATGAAATCCAAGTAGGCTGCCGTACCGAAGAGATTGCTCAGGTGGTCATTGAGACCGCACAAGAAGCGATGCGCTGGGTTGGAGACCACTGGAACTTCCGGTGTCTTCTGGATACCGAAGGTAAGATGGGTCCTAATTGGGCGATTTGCCACTGATACAGGAGGCTACTCATGAACGAAAGACACTTAACAGGTGCTGCTTCTGAAATGCTAGTAGCCTACAAATTTACCAAAGCTGGGTACACTGTCTATTACCCTATGCTGACTCAGAGTAAAGAGGACTTGGTTGTATGTAAGGATGGTAAATTTAGTAAGGTTCAGGTTAAAACAGCCACAACGGTTCAAACCAACACAGGAGATGCCAAGCAGGTTAGGCTAGGTGGATGCGGTAGGTCCGAATATAAGGATGGAGACTTTGACATTCTTGCGGTTGTGGTTGACGAAGATGTGCTTATTTTCACATGGGACGAAGTAAAAGGTAAGACATCCATGTGTGTCGGCAAGAGAAACAAAGGCATAAAACTATAGGAGAAATTATTATGGCTATGACAAAGAAATTTAAAGTGTCCTTCGACGTTACCGCAAAGATGTCGTCTGACGTTCAGGCAATCT
TAGAGAAAGATATGCTGCATCTATGTAAGCAGGTCGGCTCAGGTGCGATTGTCCCCAATGGTAAACAGAAGGAAATGATTGTCCAGTTCCTGACACACGGTATGGAAGGATTGATGACATTCGTAGTACGTACATCATTTCGTGAGGCCATTAAGGACATGCACGAAGAGTATGCAGATAAGGACTCTTTCAAACAATCTCCTGCAACAGTACGGGAGGTGTTCTGATGTCTGACTACCTGAAAGTGCTGCAAGCAATCAAAAGTTGCCCTAAGACTTTCCAGTCCAACTATGTACGGAACAATGCGAGCCTCGTAGCGGAGGCCGCTTCCCGTGGTCACATCTCGTGCCTGACTACTAGTGGACGTAACGGTGGCGCTTGGGAAATCACTGCTTCCGGTACTCGCTTTCTGAAACGAATGGGAGGATGTGTCTAATGTCTCGTGACCTTGTGACTATTCCACGCGATGTGTGGAACGATATACAGGGCTACATCGACTCTCTGGAACGTGAGAACGATAGCCTTAAGAATCAACTAATGGAAGCTGACGAATACGTAGCGGAACTAGAGGAGAAACTTAATGGCACTTCTTGACCTTAAACAATTCTATGAGTTACGTGAAGGCTGCGACGACAAGGGTATCCTTGTGATGGACGGCGACTGGCTGGTCTTCCAAGCTATGAGTGCTGCTGAGTTTGATGCCTCTTGGGAGGAAGAGATTTGGCACCGATGCTGTGACCACGCTAAGGCCCGTCAGATTCTTGAGGATTCCATTAAGTCCTACGAGACCCGTAAGAAGGCTTGGGCAGGTGCTCCAATTGTCCTTGCGTTCACCGATAGTGTTAACTGGCGTAAAGAACTGGTTGACCCGAACTATAAGGCTAACCGTAAGGCCGTGAAGAAACCTGTAGGGTACTTTGAGTTCCTTGATGCTCTCTTTGAGCGCGAAGAGTTCTATTGCATCCGTGAGCCTATGCTTGAGGGTGATGACGTTATGGGAGTTATTGCTTCCAATCCGTCTGCCTTCGGTGCTCGTAAGGCTGTAATCATCTCTTGCGATAAGGACTTTAAGACCATCCCTAACTGTGACTTCCTGTGGTGTACCACTGGTAACATCCTGACTCAGACCGAAGAGTCCGCTGACTGGTGGCACCTCTTCCAGACCATCAAGGGTGACATCACTGATGGTTACTCAGGGATTGCTGGATGGGGTGATACCGCCGAGGACTTCTTGAATAACCCGTTCATAACCGAGCCTAAAACGTCTGTGCTTAAGTCCGGTAAGAACAAAGGCCAAGAGGTTACTAAATGGGTTAAACGCGACCCTGAGCCTCATGAGACGCTTTGGGACTGCATTAAGTCCATTGGCGCGAAGGCTGGTATGACCGAAGAGGATATTATCAAGCAGGGCCAAATGGCTCGAATCCTACGGTTCAACGAGTACAACTTTATTGACAAGGAGATTTACCTGTGGAGACCGTAGCGTATATTGGTCTGGGT
CTTTGTGTTCTCGGAGTGTGCCTCATTTCGTGGGGCCTTTGGGACTTAGCCAGAATAATCAAGTCGTTACACGACACTAAGTGATAAACTCAAGGTCCCTAAATTAATACGACTCACTATAGGGAGATAGGGGCCTTTACGATTATTACTTTAAGATTTAACTCTAAGAGGAATCTTTATTATGTTAACACCTATTAACCAATTACTTAAGAACCCTAACGATATTCCAGATGTACCTCGTGCAACCGCTGAGTATCTACAGGTTCGATTCAACTATGCGTACCTCGAAGCGTCTGGTCATATAGGACTTATGCGTGCTAATGGTTGTAGTGAGGCCCACATCTTGGGTTTCATTCAGGGCCTACAGTATGCCTCTAACGTCATTGACGAGATTGAGTTACGCAAGGAACAACTAAGAGATGATGGGGAGGATTGACACTATGTGTTTCTCACCGAAAATTAAAACTCCGAAGATGGATACCAATCAGATTCGAGCCGTTGAGCCAGCGCCTCTGACCCAAGAAGTGTCAAGCGTGGAGTTCGGTGGGTCTTCTGATGAGACGGATACCGAGGGCACCGAAGTGTCTGGACGCAAAGGCCTCAAGGTCGAACGTGATGATTCCGTAGCGAAGTCTAAAGCCAGCGGCAATGGCTCCGCTCGTATGAAATCTTCCATCCGTAAGTCCGCATTTGGAGGTAAGAAGTGATGTCTGAGTTCACATGTGTGGAGGCTAAGAGTCGCTTCCGTGCAATCCGGTGGACTGTGGAACACCTTGGGTTGCCTAAAGGATTCGAAGGACACTTTGTGGGCTACAGCCTCTACGTAGACGAAGTGATGGACATGTCTGGTTGCCGTGAAGAGTACATTCTGGACTCTACCGGAAAACATGTAGCGTACTTCGCGTGGTGCGTAAGCTGTGACATTCACCACAAAGGAGACATTCTGGATGTAACGTCCGTTGTCATTAATCCTGAGGCAGACTCTAAGGGCTTACAGCGATTCCTAGCGAAACGCTTTAAGTACCTTGCGGAACTCCACGCTTGCGATTGGGTGTCTCGTTGTAAGCATGAAGGCGAGACAATGCGTGTATACTTTAAGGAGGTATAAGTTATGGGTAAGAAAGTTAAGAAGGCCGTGAAGAAAGTCACCAAGTCCGTTAAGAAAGTCGTTAAGGAAGGGGCTCGTCCGGTTAAACAGGTTGCTGGCGGTCTAGCTGGTCTGGCTGGTGGTACTGGTGAAGCACAGATGGTGGAAGTACCACAAGCTGCCGCACAGATTGTTGACGTACCTGAGAAAGAGGTTTCCACTGAGGACGAAGCACAGACAGAAAGCGGACGCAAGAAAGCTCGTGCTGGCGGTAAGAAATCCTTGAGTGCAGCCCGTAGCTCCGGTGGCGGTATCAACATTTAATCAGGAGGTTATCGTGGAAGACTGCATTGAATGGACCGGAGGTGTCAACTCTAAGGGTTATGGTCGTAAGTGGGTTAATGGTAAACTTG
TGACTCCACATAGGCACATCTATGAGGAGACATATGGTCCAGTTCCAACAGGAATTGTGGTGATGCATATCTGCGATAACCCTAGGTGCTATAACATAAAGCACCTTACGCTTGGAACTCCAAAGGATAATTCCGAGGACATGGTTACCAAAGGTAGACAGGCTAAAGGAGAGGAACTAAGCAAGAAACTTACAGAGTCAGACGTTCTCGCTATACGCTCTTCAACCTTAAGCCACCGCTCCTTAGGAGAACTGTATGGAGTCAGTCAATCAACCATAACGCGAATACTACAGCGTAAGACATGGAGACACATTTAATGGCTGAGAAACGAACAGGACTTGCGGAGGATGGCGCAAAGTCTGTCTATGAGCGTTTAAAGAACGACCGTGCTCCCTATGAGACACGCGCTCAGAATTGCGCTCAATATACCATCCCATCATTGTTCCCTAAGGACTCCGATAACGCCTCTACAGATTATCAAACTCCGTGGCAAGCCGTGGGCGCTCGTGGTCTGAACAATCTAGCCTCTAAGCTCATGCTGGCTCTATTCCCTATGCAGACTTGGATGCGACTTACTATATCTGAATATGAAGCAAAGCAGTTACTGAGCGACCCCGATGGACTCGCTAAGGTCGATGAGGGCCTCTCGATGGTAGAGCGTATCATCATGAACTACATTGAGTCTAACAGTTACCGCGTGACTCTCTTTGAGGCTCTCAAACAGTTAGTCGTAGCTGGTAACGTCCTGCTGTACCTACCGGAACCGGAAGGGTCAAACTATAATCCCATGAAGCTGTACCGATTGTCTTCTTATGTGGTCCAACGAGACGCATTCGGCAACGTTCTGCAAATGGTGACTCGTGACCAGATAGCTTTTGGTGCTCTCCCTGAGGACATCCGTAAGGCTGTAGAAGGTCAAGGTGGTGAGAAGAAAGCTGATGAGACAATCGACGTGTACACTCACATCTATCTGGATGAGGACTCAGGTGAATACCTCCGATACGAAGAGGTCGAGGGTATGGAAGTCCAAGGCTCCGATGGGACTTATCCTAAAGAGGCTTGCCCATACATCCCGATTCGGATGGTCAGACTAGATGGTGAATCCTACGGTCGTTCGTACATTGAGGAATACTTAGGTGACTTACGGTCCCTTGAAAATCTCCAAGAGGCTATCGTCAAGATGTCCATGATTAGCTCTAAGGTTATCGGCTTAGTGAATCCTGCTGGTATCACCCAGCCACGCCGACTGACCAAAGCTCAGACTGGTGACTTCGTTACTGGTCGTCCAGAAGACATCTCGTTCCTCCAACTGGAGAAGCAAGCAGACTTTACTGTAGCTAAAGCCGTAAGTGACGCTATCGAGGCTCGCCTTTCGTTTGCCTTTATGTTGAACTCTGCGGTTCAGCGTACAGGTGAACGTGTGACCGCCGAAGAGATTCGGTATGTAGCTTCTGAACTTGAAGATACTTTAGGTGGTGTCTACTCTATCCTTTCTCAAGA
ATTACAATTGCCTCTGGTACGAGTGCTCTTGAAGCAACTACAAGCCACGCAACAGATTCCTGAGTTACCTAAGGAAGCCGTAGAGCCAACCATTAGTACAGGTCTGGAAGCAATTGGTCGAGGACAAGACCTTGATAAGCTGGAGCGGTGTGTCACTGCGTGGGCTGCACTGGCACCTATGCGGGACGACCCTGATATTAACCTTGCGATGATTAAGTTACGTATTGCCAACGCTATCGGTATTGACACTTCTGGTATTCTACTCACCGAAGAACAGAAGCAACAGAAGATGGCCCAACAGTCTATGCAAATGGGTATGGATAATGGTGCTGCTGCGCTGGCTCAAGGTATGGCTGCACAAGCTACAGCTTCACCTGAGGCTATGGCTGCTGCCGCTGATTCCGTAGGTTTACAGCCGGGAATTTAATACGACCCACTATAGGGAGACCTCATCTTTGAAATGAGCGATGACAAGAGGTTGGAGTCCTCGGTCTTCCTGTAGTTCAACTTTAAGGAGACAATAATAATGGCTGAATCTAATGCAGACGTATATGCATCTTTTGGCGTGAACTCCGCTGTGATGTCTGGTGGTTCCGTTGAGGAACATGAGCAGAACATGCTGGCTCTTGATGTTGCTGCCCGTGATGGCGATGATGCAATCGAGTTAGCGTCAGACGAAGTGGAAACAGAACGTGACCTGTATGACAACTCTGACCCGTTCGGTCAAGAGGATGACGAAGGCCGCATTCAGGTTCGTATCGGTGATGGCTCTGAGCCGACCGATGTGGACACTGGAGAAGAAGGCGTTGAGGGCACCGAAGGTTCCGAAGAGTTTACCCCACTGGGCGAGACTCCAGAAGAACTGGTAGCTGCCTCTGAGCAACTTGGTGAGCACGAAGAGGGCTTCCAAGAGATGATTAACATTGCTGCTGAGCGTGGCATGAGTGTCGAGACCATTGAGGCTATCCAGCGTGAGTACGAGGAGAACGAAGAGTTGTCCGCCGAGTCCTACGCTAAGCTGGCTGAAATTGGCTACACGAAGGCTTTCATTGACTCGTATATCCGTGGTCAAGAAGCTCTGGTGGAGCAGTACGTAAACAGTGTCATTGAGTACGCTGGTGGTCGTGAACGTTTTGATGCACTGTATAACCACCTTGAGACGCACAACCCTGAGGCTGCACAGTCGCTGGATAATGCGTTGACCAATCGTGACTTAGCGACCGTTAAGGCTATCATCAACTTGGCTGGTGAGTCTCGCGCTAAGGCGTTCGGTCGTAAGCCAACTCGTAGTGTGACTAATCGTGCTATTCCGGCTAAACCTCAGGCTACCAAGCGTGAAGGCTTTGCGGACCGTAGCGAGATGATTAAAGCTATGAGTGACCCTCGGTATCGCACAGATGCCAACTATCGTCGTCAAGTCGAACAGAAAGTAATCGATTCGAACTTCTGATAGACTTCGAAATTAATACGACTCACTATAGGGAGACCACAACGGTTTCC
CTCTAGAAATAATTTTGTTTAACTTTAAGAAGGAGATATACATATGGCTAGCATGACTGGTGGACAGCAAATGGGTACTAACCAAGGTAAAGGTGTAGTTGCTGCTGGAGATAAACTGGCGTTGTTCTTGAAGGTATTTGGCGGTGAAGTCCTGACTGCGTTCGCTCGTACCTCCGTGACCACTTCTCGCCACATGGTACGTTCCATCTCCAGCGGTAAATCCGCTCAGTTCCCTGTTCTGGGTCGCACTCAGGCAGCGTATCTGGCTCCGGGCGAGAACCTCGACGATAAACGTAAGGACATCAAACACACCGAGAAGGTAATCACCATTGACGGTCTCCTGACGGCTGACGTTCTGATTTATGATATTGAGGACGCGATGAACCACTACGACGTTCGCTCTGAGTATACCTCTCAGTTGGGTGAATCTCTGGCGATGGCTGCGGATGGTGCGGTTCTGGCTGAGATTGCCGGTCTGTGTAACGTGGAAAGCAAATATAATGAGAACATCGAGGGCTTAGGTACTGCTACCGTAATTGAGACCACTCAGAACAAGGCCGCACTTACCGACCAAGTTGCGCTGGGTAAGGAGATTATTGCGGCTCTGACTAAGGCTCGTGCGGCTCTGACCAAGAACTATGTTCCGGCTGCTGACCGTGTGTTCTACTGTGACCCAGATAGCTACTCTGCGATTCTGGCAGCACTGATGCCGAACGCAGCAAACTACGCTGCTCTGATTGACCCTGAGAAGGGTTCTATCCGCAACGTTATGGGCTTTGAGGTTGTAGAAGTTCCGCACCTCACCGCTGGTGGTGCTGGTACCGCTCGTGAGGGCACTACTGGTCAGAAGCACGTCTTCCCTGCCAATAAAGGTGAGGGTAATGTCAAGGTTGCTAAGGACAACGTTATCGGCCTGTTCATGCACCGCTCTGCGGTAGGTACTGTTAAGCTGCGTGACTTGGCTCTGGAGCGCGCTCGCCGTGCTAACTTCCAAGCGGACCAGATTATCGCTAAGTACGCAATGGGCCACGGTGGTCTTCGCCCAGAAGCTGCTGGTGCAGTGGTTTTCAAAGTGGAGTAATGCTGGGGGTGGCCTCAACGGTCGCTGCTAGTCCCGAAGAGGCGAGTGTTACTTCAACAGAAGAAACCTTAACGCCAGCACAGGAGGCCGCACGCACCCGCGCTGCTAACAAAGCCCGAAAGGAAGCTGAGTTGGCTGCTGCCACCGCTGAGCAATAACTAGCATAACCCCTTGGGGCCTCTAAACGGGTCTTGAGGGGTTTTTTGCTGAAAGGAGGAACTATATGCGCTCATACGATATGAACGTTAAGACTGCCGCTGAGTTATCAGCTGTGAACGACATTCTGGCGTCTATCGGTGAACCTCCGGTATCAACGCTGGAAGGTGACGCTAACGCAGATGCAGCGAACGCTCGGCGTATTCTCAACAAGATTAACCGACAGATTCAATCTCGTGGATGGACGTTCAACATTGAGGAAG
GCATAACGCTACTACCTGATGTTTACTCCAACCTGATTGTATACAGTGACGACTATTTATCCCTAATGTCTACTTCCGGTCAATCCATCTACGTTAACCGAGGTGGCTATGTGTATGACCGAACGAGTCAATCAGACCGCTTTGACTCTGGTATTACTGTGAACATTATTCGTCTCCGCGACTACGATGAGATGCCTGAGTGCTTCCGTTACTGGATTGTCACCAAGGCTTCCCGTCAGTTCAACAACCGATTCTTTGGGGCACCGGAAGTAGAGGGTGTACTCCAAGAAGAGGAAGATGAGGCTAGACGTCTCTGCATGGAGTATGAGATGGACTACGGTGGGTACAATATGCTGGATGGAGATGCGTTCACTTCTGGTCTACTGACTCGCTAACATTAATAAATAAGGAGGCTCTAATGGCACTCATTAGCCAATCAATCAAGAACTTGAAGGGTGGTATCAGCCAACAGCCTGACATCCTTCGTTATCCAGACCAAGGGTCACGCCAAGTTAACGGTTGGTCTTCGGAGACCGAGGGCCTCCAAAAGCGTCCACCTCTTGTTTTCTTAAATACACTTGGAGACAACGGTGCGTTAGGTCAAGCTCCGTACATCCACCTGATTAACCGAGATGAGCACGAACAGTATTACGCTGTGTTCACTGGTAGCGGAATCCGAGTGTTCGACCTTTCTGGTAACGAGAAGCAAGTTAGGTATCCTAACGGTTCCAACTACATCAAGACCGCTAATCCACGTAACGACCTGCGAATGGTTACTGTAGCAGACTATACGTTCATCGTTAACCGTAACGTTGTTGCACAGAAGAACACAAAGTCTGTCAACTTACCGAATTACAACCCTAATCAAGACGGATTGATTAACGTTCGTGGTGGTCAGTATGGTAGGGAACTAATTGTACACATTAACGGTAAAGACGTTGCGAAGTATAAGATACCAGATGGTAGTCAACCTGAACACGTAAACAATACGGATGCCCAATGGTTAGCTGAAGAGTTAGCCAAGCAGATGCGCACTAACTTGTCTGATTGGACTGTAAATGTAGGGCAAGGGTTCATCCATGTGACCGCACCTAGTGGTCAACAGATTGACTCCTTCACGACTAAAGATGGCTACGCAGACCAGTTGATTAACCCTGTGACCCACTACGCTCAGTCGTTCTCTAAGCTGCCACCTAATGCTCCTAACGGCTACATGGTGAAAATCGTAGGGGACGCCTCTAAGTCTGCCGACCAGTATTACGTTCGGTATGACGCTGAGCGGAAAGTTTGGACTGAGACTTTAGGTTGGAACACTGAGGACCAAGTTCTATGGGAAACCATGCCACACGCTCTTGTGCGAGCCGCTGACGGTAATTTCGACTTCAAGTGGCTTGAGTGGTCTCCTAAGTCTTGTGGTGACGTTGACACCAACCCTTGGCCTTCTTTTGTTGGTTCAAGTATTAACGATGTGTTCTTCTTCCGTAACCGCTTAGGATTCC
TTAGTGGGGAGAACATCATATTGAGTCGTACAGCCAAATACTTCAACTTCTACCCTGCGTCCATTGCGAACCTTAGTGATGACGACCCTATAGACGTAGCTGTGAGTACCAACCGAATAGCAATCCTTAAGTACGCCGTTCCGTTCTCAGAAGAGTTACTCATCTGGTCCGATGAAGCACAATTCGTCCTGACTGCCTCGGGTACTCTCACATCTAAGTCGGTTGAGTTGAACCTAACGACCCAGTTTGACGTACAGGACCGAGCGAGACCTTTTGGGATTGGGCGTAATGTCTACTTTGCTAGTCCGAGGTCCAGCTTCACGTCCATCCACAGGTACTACGCTGTGCAGGATGTCAGTTCCGTTAAGAATGCTGAGGACATTACATCACACGTTCCTAACTACATCCCTAATGGTGTGTTCAGTATTTGCGGAAGTGGTACGGAAAACTTCTGTTCGGTACTATCTCACGGGGACCCTAGTAAAATCTTCATGTACAAATTCCTGTACCTGAACGAAGAGTTAAGGCAACAGTCGTGGTCTCATTGGGACTTTGGGGAAAACGTACAGGTTCTAGCTTGTCAGAGTATCAGCTCAGATATGTATGTGATTCTTCGCAATGAGTTCAATACGTTCCTAGCTAGAATCTCTTTCACTAAGAACGCCATTGACTTACAGGGAGAACCCTATCGTGCCTTTATGGACATGAAGATTCGATACACGATTCCTAGTGGAACATACAACGATGACACATTCACTACCTCTATTCATATTCCAACAATTTATGGTGCAAACTTCGGGAGGGGCAAAATCACTGTATTGGAGCCTGATGGTAAGATAACCGTGTTTGAGCAACCTACGGCTGGGTGGAATAGCGACCCTTGGCTGAGACTCAGCGGTAACTTGGAGGGACGCATGGTGTACATTGGGTTCAACATTAACTTCGTATATGAGTTCTCTAAGTTCCTCATCAAGCAGACTGCCGACGACGGGTCTACCTCCACGGAAGACATTGGGCGCTTACAGTTACGCCGAGCGTGGGTTAACTACGAGAACTCTGGTACGTTTGACATTTATGTTGAGAACCAATCGTCTAACTGGAAGTACACAATGGCTGGTGCCCGATTAGGCTCTAACACTCTGAGGGCTGGGAGACTGAACTTAGGGACCGGACAATATCGATTCCCTGTGGTTGGTAACGCCAAGTTCAACACTGTATACATCTTGTCAGATGAGACTACCCCTCTGAACATCATTGGGTGTGGCTGGGAAGGTAACTACTTACGGAGAAGTTCCGGTATTTAATGAATTCCCCGGATCCGGCCTTTATGATTGACCTTCTTCCGGTTAATACGACTCACTATAGGAGAACCTTAAGGTTTAACTTTAAGACCCTTAAGTGTTAATTAGAGATTTAAATTAAAGAATTACTAAGAGAGGACTTTAAGTATGCGTAACTTCGAAAAGATGACCAAACGTTCTAACCGTAATGCTCGTGACTT
CGAGGCAACCAAAGGTCGCAAGTTGAATAAGACTAAGCGTGACCGCTCTCACAAGCGTAGCTGGGAGGGTCAGTAAGATGGGACGTTTATATAGTGGTAATCTGGCAGCATTCAAGGCAGCAACAAACAAGCTGTTCCAGTTAGACTTAGCGGTCATTTATGATGACTGGTATGATGCCTATACAAGAAAAGATTGCATACGGTTACGTATTGAGGACAGGAGTGGAAACCTGATTGATACTAGCACCTTCTACCACCACGACGAGGACGTTCTGTTCAATATGTGTACTGATTGGTTGAACCATATGTATGACCAGTTGAAGGACTGGAAGTAATACGACTCAGTATAGGGACAATGCTTAAGGTCGCTCTCTAGGAGTGGCCTTAGTCATTTAACCAATAGGAGATAAACATTATGATGAACATTAAGACTAACCCGTTTAAAGCCGTGTCTTTCGTAGAGTCTGCCATTAAGAAGGCTCTGGATAACGCTGGGTATCTTATCGCTGAAATCAAGTACGATGGTGTACGCGGGAACATCTGCGTAGACAATACTGCTAACAGTTACTGGCTCTCTCGTGTATCTAAAACGATTCCGGCACTGGAGCACTTAAACGGGTTTGATGTTCGCTGGAAGCGTCTACTGAACGATGACCGTTGCTTCTACAAAGATGGCTTTATGCTTGATGGGGAACTCATGGTCAAGGGCGTAGACTTTAACACAGGGTCCGGCCTACTGCGTACCAAATGGACTGACACGAAGAACCAAGAGTTCCATGAAGAGTTATTCGTTGAACCAATCCGTAAGAAAGATAAAGTTCTCTTTAAGCTGCACACTGGACACCTTCACATAAAACTGTACGCTATCCTCCCGCTGCACATCGTGGAGTCTGGAGAAGACTGTGATGTCATGACGTTGCTCATGCAGGAACACGTTAAGAACATGCTGCCTCTGCTACAGGAATACTTCCCTGAAATCGAATGGCAAGCGGCTGAATCTTACGAGGTCTACGATATGGTAGAACTACAGCAACTGTACGAGCAGAAGCGAGCAGAAGGCCATGAGGGTCTCATTGTGAAAGACCCGATGTGTATCTATAAGCGCGGTAAGAAATCTGGCTGGTGGAAAATGAAACCTGAGAACGAAGCTGACGGTATCATTCAGGGTCTGGTATGGGGTACAAAAGGTCTGGCTAATGAAGGTAAAGTGATTGGTTTTGAGGTGCTTCTTGAGAGTGGTCGTTTAGTTAACGCCACGAATATCTCTCGCGCCTTAATGGATGAGTTCACTGAGACAGTAAAAGAGGCCACCCTAAGTCAATGGGGATTCTTTAGCCCATACGGTATTGGCGACAACGATGCTTGTACTATTAACCCTTACGATGGCTGGGCGTGTCAAATTAGCTACATGGAGGAAACACCTGATGGCTCTTTGCGGCACCCATCGTTCGTAATGTTCCGTGGCACCGAGGACAACCCTCAAGAGAAAATGTAATCACA
CTGGCTCACCTTCGGGTGGGCCTTTCTGCGTTTATAAGGAGACACTTTATGTTTAAGAAGGTTGGTAAATTCCTTGCGGCTTTGGCAGCTATCCTGACGCTTGCGTATATTCTTGCGGTATACCCTCAAGTAGCACTAGTAGTAGTTGGCGCTTGTTACTTAGCGGCAGTGTGTGCTTGCGTGTGGAGTATAGTTAACTGGTAATACGACTCACTAAAGGAGGTACACACCATGATGTACTTAATGCCATTACTCATCGTCATTGTAGGATGCCTTGCGCTCCACTGTAGCGATGATGATATGCCAGATGGTCACGCTTAATACGACTCACTAAAGGAGACACTATATGTTTCGACTTCATTACAACAAAAGCGTTAAGAATTTCACGGTTCGCCGTGCTGACCGTTCAATCGTATGTGCGAGCGAGCGCCGAGCTAAGATACCTCTTATTGGTAACACAGTTCCTTTGGCACCGAGCGTCCACATCATTATCACCCGTGGTGACTTTGAGAAAGCAATAGACAAGAAACGTCCGGTTCTTAGTGTGGCAGTGACCCGCTTCCCGTTCGTCCGTCTGTTACTCAAACGAATCAAGGAGGTGTTCTGATGGGACTGTTAGATGGTGAAGCCTGGGAAAAAGAAAACCCGCCAGTACAAGCAACTGGGTGTATAGCTTGCTTAGAGAAAGATGACCGTTATCCACACACCTGTAACAAAGGAGCTAACGATATGACCGAACGTGAACAAGAGATGATCATTAAGTTGATAGACAATAATGAAGGTCGCCCAGATGATTTGAATGGCTGCGGTATTCTCTGCTCCAATGTCCCTTGCCACCTCTGCCCCGCAAATAACGATCAAAAGATAACCTTAGGTGAAATCCGAGCGATGGACCCACGTAAACCACATCTGAATAAACCTGAGGTAACTCCTACAGATGACCAGCCTTCCGCTGAGACAATCGAAGGTGTCACTAAGCCTTCCCACTACATGCTGTTTGACGACATTGAGGCTATCGAAGTGATTGCTCGTTCAATGACCGTTGAGCAGTTCAAGGGATACTGCTTCGGTAACATCTTAAAGTACAGACTACGTGCTGGTAAGAAGTCAGAGTTAGCGTACTTAGAGAAAGACCTAGCGAAAGCAGACTTCTATAAAGAACTCTTTGAGAAACATAAGGATAAATGTTATGCATAACTTCAAGTCAACCCCACCTGCCGACAGCCTATCTGATGACTTCACATCTTGCTCAGAGTGGTGCCGAAAGATGTGGGAAGAGACATTCGACGATGCGTACATCAAGCTGTATGAACTTTGGAAATCGAGAGGTCAATGACTATGTCAAACGTAAATACAGGTTCACTTAGTGTGGACAATAAGAAGTTTTGGGCTACCGTAGAGTCCTCGGAGCATTCCTTCGAGGTTCCAATCTACGCTGAGATCCTAGACGAAGCTCTGGAGTTAGCCGAATGGCAATACGTTCCGGCTGGCTTTGAGGTT
ACTCGTGTGCGTCCTTGTGTAGCACCGAAGTAATACGACTCACTATTAGGGAGAGGCGAAATAATCTTCTCCCTGTAGTCTCTTAGATTTACTTTAAGGAGGTCAAATGGCTAACGTAATTAAAACCGTTTTGACTTACCAGTTAGATGGCTCCAATCGTGATTTTAATATCCCGTTTGAGTATCTAGCCCGTAAGTTCGTAGTGGTAACTCTTATTGGTGTAGACCGAAAGGTCCTTACGATTAATACAGACTATCGCTTTGCTACACGTACTACTATCTCTCTGACAAAGGCTTGGGGTCCAGCCGATGGCTACACGACCATCGAGTTACGTCGAGTAACCTCCACTACCGACCGATTGGTTGACTTTACGGATGGTTCAATCCTCCGCGCGTATGACCTTAACGTCGCTCAGATTCAAACGATGCACGTAGCGGAAGAGGCCCGTGACCTCACTACGGATACTATCGGTGTCAATAACGATGGTCACTTGGATGCTCGTGGTCGTCGAATTGTGAACCTAGCGAACGCCGTGGATGACCGCGATGCTGTTCCGTTTGGTCAACTAAAGACCATGAACCAGAACTCATGGCAAGCACGTAATGAAGCCTTACAGTTCCGTAATGAGGCTGAGACTTTCAGAAACCAAGCGGAGGGCTTTAAGAACGAGTCCAGTACCAACGCTACGAACACAAAGCAGTGGCGCGATGAGACCAAGGGTTTCCGAGACGAAGCCAAGCGGTTCAAGAATACGGCTGGTCAATACGCTACATCTGCTGGGAACTCTGCTTCCGCTGCGCATCAATCTGAGGTAAACGCTGAGAACTCTGCCACAGCATCCGCTAACTCTGCTCATTTGGCAGAACAGCAAGCAGACCGTGCGGAACGTGAGGTAGACAAGCTGGAAAATTACAATGGATTGGCTGGTGCAATTGATAAGGTAGATGGAACCAATGTGTACTGGAAAGGAAATATTCACGCTAACGGGCGCCTTTACATGACCACAAACGGTTTTGACTGTGGCCAGTATCAACAGTTCTTTGGTGGTGTCACTAATCGTTACTCTGTCATGGAGTGGGGAGATGAGAACGGATGGCTGATGTATGTTCAACGTAGAGAGTGGACAACAGCGATAGGCGGTAACATCCAGTTAGTAGTAAACGGACAGATCATCACCCAAGGTGGAGCCATGACCGGTCAGCTAAAATTGCAGAATGGGCATGTTCTTCAATTAGAGTCCGCATCCGACAAGGCGCACTATATTCTATCTAAAGATGGTAACAGGAATAACTGGTACATTGGTAGAGGGTCAGATAACAACAATGACTGTACCTTCCACTCCTATGTACATGGTACGACCTTAACACTCAAGCAGGACTATGCAGTAGTTAACAAACACTTCCACGTAGGTCAGGCCGTTGTGGCCACTGATGGTAATATTCAAGGTACTAAGTGGGGAGGTAAATGGCTGGATGCTTACCTACGTGACAGCTTCGTTGC
GAAGTCCAAGGCGTGGACTCAGGTGTGGTCTGGTAGTGCTGGCGGTGGGGTAAGTGTGACTGTTTCACAGGATCTCCGCTTCCGCAATATCTGGATTAAGTGTGCCAACAACTCTTGGAACTTCTTCCGTACTGGCCCCGATGGAATCTACTTCATAGCCTCTGATGGTGGATGGTTACGATTCCAAATACACTCCAACGGTCTCGGATTCAAGAATATTGCAGACAGTCGTTCAGTACCTAATGCAATCATGGTGGAGAACGAGTAATTGGTAAATCACAAGGAAAGACGTGTAGTCCACGGATGGACTCTCAAGGAGGTACAAGGTGCTATCATTAGACTTTAACAACGAATTGATTAAGGCTGCTCCAATTGTTGGGACGGGTGTAGCAGATGTTAGTGCTCGACTGTTCTTTGGGTTAAGCCTTAACGAATGGTTCTACGTTGCTGCTATCGCCTACACAGTGGTTCAGATTGGTGCCAAGGTAGTCGATAAGATGATTGACTGGAAGAAAGCCAATAAGGAGTGATATGTATGGAAAAGGATAAGAGCCTTATTACATTCTTAGAGATGTTGGACACTGCGATGGCTCAGCGTATGCTTGCGGACCTTTCGGACCATGAGCGTCGCTCTCCGCAACTCTATAATGCTATTAACAAACTGTTAGACCGCCACAAGTTCCAGATTGGTAAGTTGCAGCCGGATGTTCACATCTTAGGTGGCCTTGCTGGTGCTCTTGAAGAGTACAAAGAGAAAGTCGGTGATAACGGTCTTACGGATGATGATATTTACACATTACAGTGATATACTCAAGGCCACTACAGATAGTGGTCTTTATGGATGTCATTGTCTATACGAGATGCTCCTACGTGAAATCTGAAAGTTAACGGGAGGCATTATGCTAGAATTTTTACGTAAGCTAATCCCTTGGGTTCTCGCTGGGATGCTATTCGGGTTAGGATGGCATCTAGGGTCAGACTCAATGGACGCTAAATGGAAACAGGAGGTACACAATGAGTACGTTAAGAGAGTTGAGGCTGCGAAGAGCACTCAAAGAGCAATCGATGCGGTATCTGCTAAGTATCAAGAAGACCTTGCCGCGCTGGAAGGGAGCACTGATAGGATTATTTCTGATTTGCGTAGCGACAATAAGCGGTTGCGCGTCAGAGTCAAAACTACCGGAACCTCCGATGGTCAGTGTGGATTCGAGCCTGATGGTCGAGCCGAACTTGACGACCGAGATGCTAAACGTATTCTCGCAGTGACCCAGAAGGGTGACGCATGGATTCGTGCGTTACAGGATACTATTCGTGAACTGCAACGTAAGTAGGAAATCAAGTAAGGAGGCAATGTGTCTACTCAATCCAATCGTAATGCGCTCGTAGTGGCGCAACTGAAAGGAGACTTCGTGGCGTTCCTATTCGTCTTATGGAAGGCGCTAAACCTACCGGTGCCCACTAAGTGTCAGATTGACATGGCTAAGGTGCTGGCGAATGGAG
ACAACAAGAAGTTCATCTTACAGGCTTTCCGTGGTATCGGTAAGTCGTTCATCACATGTGCGTTCGTTGTGTGGTCCTTATGGAGAGACCCTCAGTTGAAGATACTTATCGTATCAGCCTCTAAGGAGCGTGCAGACGCTAACTCCATCTTTATTAAGAACATCATTGACCTGCTGCCATTCCTATCTGAGTTAAAGCCAAGACCCGGACAGCGTGACTCGGTAATCAGCTTTGATGTAGGCCCAGCCAATCCTGACCACTCTCCTAGTGTGAAATCAGTAGGTATCACTGGTCAGTTAACTGGTAGCCGTGCTGACATTATCATTGCGGATGACGTTGAGATTCCGTCTAACAGCGCAACTATGGGTGCCCGTGAGAAGCTATGGACTCTGGTTCAGGAGTTCGCTGCGTTACTTAAACCGCTGCCTTCCTCTCGCGTTATCTACCTTGGTACACCTCAGACAGAGATGACTCTCTATAAGGAACTTGAGGATAACCGTGGGTACACAACCATTATCTGGCCTGCTCTGTACCCAAGGACACGTGAAGAGAACCTCTATTACTCACAGCGTCTTGCTCCTATGTTACGCGCTGAGTACGATGAGAACCCTGAGGCACTTGCTGGGACTCCAACAGACCCAGTGCGCTTTGACCGTGATGACCTGCGCGAGCGTGAGTTGGAATACGGTAAGGCTGGCTTTACGCTACAGTTCATGCTTAACCCTAACCTTAGTGATGCCGAGAAGTACCCGCTGAGGCTTCGTGACGCTATCGTAGCGGCCTTAGACTTAGAGAAGGCCCCAATGCATTACCAGTGGCTTCCGAACCGTCAGAACATCATTGAGGACCTTCCTAACGTTGGCCTTAAGGGTGATGACCTGCATACGTACCACGATTGTTCCAACAACTCAGGTCAGTACCAACAGAAGATTCTGGTCATTGACCCTAGTGGTCGCGGTAAGGACGAAACAGGTTACGCTGTGCTGTACACACTGAACGGTTACATCTACCTTATGGAAGCTGGAGGTTTCCGTGATGGCTACTCCGATAAGACCCTTGAGTTACTCGCTAAGAAGGCAAAGCAATGGGGAGTCCAGACGGTTGTCTACGAGAGTAACTTCGGTGACGGTATGTTCGGTAAGGTATTCAGTCCTATCCTTCTTAAACACCACAACTGTGCGATGGAAGAGATTCGTGCCCGTGGTATGAAAGAGATGCGTATTTGCGATACCCTTGAGCCAGTCATGCAGACTCACCGCCTTGTAATTCGTGATGAGGTCATTAGGGCCGACTACCAGTCCGCTCGTGACGTAGACGGTAAGCATGACGTTAAGTACTCGTTGTTCTACCAGATGACCCGTATCACTCGTGAGAAAGGCGCTCTGGCTCATGATGACCGATTGGATGCCCTTGCGTTAGGCATTGAGTATCTCCGTGAGTCCATGCAGTTGGATTCCGTTAAGGTCGAGGGTGAAGTACTTGCTGACTTCCTTGAGGAAC
ACATGATGCGTCCTACGGTTGCTGCTACGCATATCATTGAGATGTCTGTGGGAGGAGTTGATGTGTACTCTGAGGACGATGAGGGTTACGGTACGTCTTTCATTGAGTGGTGATTTATGCATTAGGACTGCATAGGGATGCACTATAGACCACGGATGGTCAGTTCTTTAAGTTACTGAAAAGACACGATAAATTAATACGACTCACTATAGGGAGAGGAGGGACGAAAGGTTACTATATAGATACTGAATGAATACTTATAGAGTGCATAAAGTATGCATAATGGTGTACCTAGAGTGACCTCTAAGAATGGTGATTATATTGTATTAGTATCACCTTAACTTAAGGACCAACATAAAGGGAGGAGACTCATGTTCCGCTTATTGTTGAACCTACTGCGGCATAGAGTCACCTACCGATTTCTTGTGGTACTTTGTGCTGCCCTTGGGTACGCATCTCTTACTGGAGACCTCAGTTCACTGGAGTCTGTCGTTTGCTCTATACTCACTTGTAGCGATTAGGGTCTTCCTGACCGACTGATGGCTCACCGAGGGATTCAGCGGTATGATTGCATCACACCACTTCATCCCTATAGAGTCAAGTCCTAAGGTATACCCATAAAGAGCCTCTAATGGTCTATCCTAAGGTCTATACCTAAAGATAGGCCATCCTATCAGTGTCACCTAAAGAGGGTCTTAGAGAGGGCCTATGGAGTTCCTATAGGGTCCTTTAAAATATACCATAAAAATCTGAGTGACTATCTCACAGTGTACGGACCTAAAGTTCCCCCATAGGGGGTACCTAAAGCCCAGCCAATCACCTAAAGTCAACCTTCGGTTGACCTTGAGGGTTCCCTAAGGGTTGGGGATGACCCTTGGGTTTGTCTTTGGGTGTTACCTTGAGTGTCTCTCTGTGTCCCT
>T7:3.8(1)3.8 
TCTCACAGTGTACGGACCTAAAGTTCCCCCATAGGGGGTACCTAAAGCCCAGCCAATCAC
CTAAAGTCAACCTTCGGTTGACCTTGAGGGTTCCCTAAGGGTTGGGGATGACCCTTGGGT
TTGTCTTTGGGTGTTACCTTGAGTGTCTCTCTGTGTCCCTATCTGTTACAGTCTCCTAAA
GTATCCTCCTAAAGTCACCTCCTAACGTCCATCCTAAAGCCAACACCTAAAGCCTACACC
TAAAGACCCATCAAGTCAACGCCTATCTTAAAGTTTAAACATAAAGACCAGACCTAAAGA
CCAGACCTAAAGACACTACATAAAGACCAGACCTAAAGACGCCTTGTTGTTAGCCATAAA
GTGATAACCTTTAATCATTGTCTTTATTAATACAACTCACTATAAGGAGAGACAACTTAA
AGAGACTTAAAAGATTAATTTAAAATTTATCAAAAAGAGTATTGACTTAAAGTCTAACCT
ATAGGATACTTACAGCCATCGAGAGGGACACGGCGAATAGCCATCCCAATCGACACCGGG
GTCAACCGGATAAGTAGACAGCCTGATAAGTCGCACGAAAAACAGGTATTGACAACATGA
AGTAACATGCAGTAAGATACAAATCGCTAGGTAACACTAGCAGCGTCAACCGGGCGCACA
GTGCCTTCTAGGTGACTTAAGCGCACCACGGCACATAAGGTGAAACAAAACGGTTGACAA
CATGAAGTAAACACGGTACGATGTACCACATGAAACGACAGTGAGTCACCACACTGAAAG
GTGATGCGGTCTAACGAAACCTGACCTAAGACGCTCTTTAACAATCTGGTAAATAGCTCT
TGAGTGCATGACTAGCGGATAACTCAAGGGTATCGCAAGGTGCCCTTTATGATATTCACT
AATAACTGCACGAGGTAACACAAGATGGCTATGTCTAACATGACTTACAACAACGTTTTC
GACCACGCTTACGAAATGCTGAAAGAAAACATCCGTTATGATGACATCCGTGACACTGAT
GACCTGCACGATGCTATTCACATGGCTGCCGATAATGCAGTTCCGCACTACTACGCTGAC
ATCTTTAGCGTAATGGCAAGTGAGGGCATTGACCTTGAGTTCGAAGACTCTGGTCTGATG
CCTGACACCAAGGACGTAATCCGCATCCTGCAAGCGCGTATCTATGAGCAATTAACGATT
GACCTCTGGGAAGACGCAGAAGACTTGCTCAATGAATACTTGGAGGAAGTCGAGGAGTAC
GAGGAGGATGAAGAGTAATGTCTACTACCAACGTGCAATACGGTCTGACCGCTCAAACTG
TACTTTTCTATAGCGACATGGTGCGCTGTGGCTTTAACTGGTCACTCGCAATGGCACAGC
TCAAAGAACTGTACGAAAACAACAAGGCAATAGCTTTAGAATCTGCTGAGTGATAGACTC
AAGGTCGCTCCTAGCGAGTGGCCTTTATGATTAGACCTTCTTCCGGTTAATACGACTCAC
TATAGGAGAACCTTAAGGTTTAACTTTAAGACCCTTAAGTGTTAATTAGAGATTTAAATT
AAAGAATTACTAAGAGAGGACTTTAAGTATGCGTAACTTCGAAAAGATGACCAAACGTTC
TAACCGTAATGCTCGTGACTTCGAGGCAACCAAAGGTCGCAAGTTGAATAAGACTAAGCG
TGACCGCTCTCACAAGCGTAGCTGGGAGGGTCAGTAAGATGGGACGTTTATATAGTGGTA
ATCTGGCAGCATTCAAGGCAGCAACAAACAAGCTGTTCCAGTTAGACTTAGCGGTCATTT
ATGATGACTGGTATGATGCCTATACAAGAAAAGATTGCATACGGTTACGTATTGAGGACA
GGAGTGGAAACCTGATTGATACTAGCACCTTCTACCACCACGACGAGGACGTTCTGTTCA
ATATGTGTACTGATTGGTTGAACCATATGTATGACCAGTTGAAGGACTGGAAGTAATACG
ACTCAGTATAGGGACAATGCTTAAGGTCGCTCTCTAGGAGTGGCCTTAGTCATTTAACCA
ATAGGAGATAAACATTATGATGAACATTAAGACTAACCCGTTTAAAGCCGTGTCTTTCGT
AGAGTCTGCCATTAAGAAGGCTCTGGATAACGCTGGGTATCTTATCGCTGAAATCAAGTA
CGATGGTGTACGCGGGAACATCTGCGTAGACAATACTGCTAACAGTTACTGGCTCTCTCG
TGTATCTAAAACGATTCCGGCACTGGAGCACTTAAACGGGTTTGATGTTCGCTGGAAGCG
TCTACTGAACGATGACCGTTGCTTCTACAAAGATGGCTTTATGCTTGATGGGGAACTCAT
GGTCAAGGGCGTAGACTTTAACACAGGGTCCGGCCTACTGCGTACCAAATGGACTGACAC
GAAGAACCAAGAGTTCCATGAAGAGTTATTCGTTGAACCAATCCGTAAGAAAGATAAAGT
TCCCTTTAAGCTGCACACTGGACACCTTCACATAAAACTGTACGCTATCCTCCCGCTGCA
CATCGTGGAGTCTGGAGAAGACTGTGATGTCATGACGTTGCTCATGCAGGAACACGTTAA
GAACATGCTGCCTCTGCTACAGGAATACTTCCCTGAAATCGAATGGCAAGCGGCTGAATC
TTACGAGGTCTACGATATGGTAGAACTACAGCAACTGTACGAGCAGAAGCGAGCAGAAGG
CCATGAGGGTCTCATTGTGAAAGACCCGATGTGTATCTATAAGCGCGGTAAGAAATCTGG
CTGGTGGAAAATGAAACCTGAGAACGAAGCTGACGGTATCATTCAGGGTCTGGTATGGGG
TACAAAAGGTCTGGCTAATGAAGGTAAAGTGATTGGTTTTGAGGTGCTTCTTGAGAGTGG
TCGTTTAGTTAACGCCACGAATATCTCTCGCGCCTTAATGGATGAGTTCACTGAGACAGT
AAAAGAGGCCACCCTAAGTCAATGGGGATTCTTTAGCCCATACGGTATTGGCGACAACGA
TGCTTGTACTATTAACCCTTACGATGGCTGGGCGTGTCAAATTAGCTACATGGAGGAAAC
ACCTGATGGCTCTTTGCGGCACCCATCGTTCGTAATGTTCCGTGGCACCGAGGACAACCC
TCAAGAGAAAATGTAATCACACTGGCTCACCTTCGGGTGGGCCTTTCTGCGTTTATAAGG
AGACACTTTATGTTTAAGAAGGTTGGTAAATTCCTTGCGGCTTTGGCAGCTATCCTGACG
CTTGCGTATATTCTTGCGGTATACCCTCAAGTAGCACTAGTAGTAGTTGGCGCTTGTTAC
TTAGCGGCAGTGTGTGCTTGCGTGTGGAGTATAGTTAACTGGTAATACGACTCACTAAAG
GAGGTACACACCATGATGTACTTAATGCCATTACTCATCGTCATTGTAGGATGCCTTGCG
CTCCACTGTAGCGATGATGATATGCCAGATGGTCACGCTTAATACGACTCACTAAAGGAG
ACACTATATGTTTCGACTTCATTACAACAAAAGCGTTAAGAATTTCACGGTTCGCCGTGC
TGACCGTTCAATCGTATGTGCGAGCGAGCGCCGAGCTAAGATACCTCTTATTGGTAACAC
AGTTCCTTTGGCACCGAGCGTCCACATCATTATCACCCGTGGTGACTTTGAGAAAGCAAT
AGACAAGAAACGTCCGGTTCTTAGTGTGGCAGTGACCCGCTTCCCGTTCGTCCGTCTGTT
ACTCAAACGAATCAAGGAGGTGTTCTGATGGGACTGTTAGATGGTGAAGCCTGGGAAAAA
GAAAACCCGCCAGTACAAGCAACTGGGTGTATAGCTTGCTTAGAGAAAGATGACCGTTAT
CCACACACCTGTAACAAAGGAGCTAACGATATGACCGAACGTGAACAAGAGATGATCATT
AAGTTGATAGACAATAATGAAGGTCGCCCAGATGATTTGAATGGCTGCGGTATTCTCTGC
TCCAATGTCCCTTGCCACCTCTGCCCCGCAAATAACGATCAAAAGATAACCTTAGGTGAA
ATCCGAGCGATGGACCCACGTAAACCACATCTGAATAAACCTGAGGTAACTCCTACAGAT
GACCAGCCTTCCGCTGAGACAATCGAAGGTGTCACTAAGCCTTCCCACTACATGCTGTTT
GACGACATTGAGGCTATCGAAGTGATTGCTCGTTCAATGACCGTTGAGCAGTTCAAGGGA
TACTGCTTCGGTAACATCTTAAAGTACAGACTACGTGCTGGTAAGAAGTCAGAGTTAGCG
TACTTAGAGAAAGACCTAGCGAAAGCAGACTTCTATAAAGAACTCTTTGAGAAACATAAG
GATAAATGTTATGCATAACTTCAAGTCAACCCCACCTGCCGACAGCCTATCTGATGACTT
CACATCTTGCTCAGAGTGGTGCCGAAAGATGTGGGAAGAGACATTCGACGATGCGTACAT
CAAGCTGTATGAACTTTGGAAATCGAGAGGTCAATGACTATGTCAAACGTAAATACAGGT
TCACTTAGTGTGGACAATAAGAAGTTTTGGGCTACCGTAGAGTCCTCGGAGCATTCCTTC
GAGGTTCCAATCTACGCTGAGACCCTAGACGAAGCTCTGGAGTTAGCCGAATGGCAATAC
GTTCCGGCTGGCTTTGAGGTTACTCGTGTGCGTCCTTGTGTAGCACCGAAGTAATACGAC
TCACTATTAGGGAAGACTCCCTCTGAGAAACCAAACGAAACCTAAAGGAGATTAACATTA
TGGCTAAGAAGATTTTCACCTCTGCGCTGGGTACCGCTGAACCTTACGCTTACATCGCCA
AGCCGGACTACGGCAACGAAGAGCGTGGCTTTGGGAACCCTCGTGGTGTCTATAAAGTTG
ACCTGACTATTCCCAACAAAGACCCGCGCTGCCAGCGTATGGTCGATGAAATCGTGAAGT
GTCACGAAGAGGCTTATGCTGCTGCCGTTGAGGAATACGAAGCTAATCCACCTGCTGTAG
CTCGTGGTAAGAAACCGCTGAAACCGTATGAGGGTGACATGCCGTTCTTCGATAACGGTG
ACGGTACGACTACCTTTAAGTTCAAATGCTACGCGTCTTTCCAAGACAAGAAGACCAAAG
AGACCAAGCACATCAATCTGGTTGTGGTTGACTCAAAAGGTAAGAAGATGGAAGACGTTC
CGATTATCGGTGGTGGCTCTAAGCTGAAAGTTAAATATTCTCTGGTTCCATACAAGTGGA
ACACTGCTGTAGGTGCGAGCGTTAAGCTGCAACTGGAATCCGTGATGCTGGTCGAACTGG
CTACCTTTGGTGGCGGTGAAGACGATTGGGCTGACGAAGTTGAAGAGAACGGCTATGTTG
CCTCTGGTTCTGCCAAAGCGAGCAAACCACGCGACGAAGAAAGCTGGGACGAAGACGACG
AAGAGTCCGAGGAAGCAGACGAAGACGGAGACTTCTAAGTGGAACTGCGGGAGAAAATCC
TTGAGCGAATCAAGGTGACTTCCTCTGGGTGTTGGGAGTGGCAGGGCGCTACGAACAATA
AAGGGTACGGGCAGGTGTGGTGCAGCAATACCGGAAAGGTTGTCTACTGTCATCGCGTAA
TGTCTAATGCTCCGAAAGGTTCTACCGTCCTGCACTCCTGTGATAATCCATTATGTTGTA
ACCCTGAACACCTATCCATAGGAACTCCAAAAGAGAACTCCACTGACATGGTAAATAAGG
GTCGCTCACACAAGGGGTATAAACTTTCAGACGAAGACGTAATGGCAATCATGGAGTCCA
GCGAGTCCAATGTATCCTTAGCTCGCACCTATGGTGTCTCCCAACAGACTATTTGTGATA
TACGCAAAGGGAGGCGACATGGCAGGTTACGGCGCTAAAGGAATCCGAAAGGTTGGAGCG
TTTCGCTCTGGCCTAGAGGACAAGGTTTCAAAGCAGTTGGAATCAAAAGGTATTAAATTC
GAGTATGAAGAGTGGAAAGTGCCTTATGTAATTCCGGCGAGCAATCACACTTACACTCCA
GACTTCTTACTTCCAAACGGTATATTCGTTGAGACAAAGGGTCTGTGGGAAAGCGATGAT
AGAAAGAAGCACTTATTAATTAGGGAGCAGCACCCCGAGCTAGACATCCGTATTGTCTTC
TCAAGCTCACGTACTAAGTTATACAAAGGTTCTCCAACGTCTTATGGAGAGTTCTGCGAA
AAGCATGGTATTAAGTTCGCTGATAAACTGATACCTGCTGAGTGGATAAAGGAACCCAAG
AAGGAGGTCCCCTTTGATAGATTAAAAAGGAAAGGAGGAAAGAAATAATGGCTCGTGTAC
AGTTTAAACAACGTGAATCTACTGACGCAATCTTTGTTCACTGCTCGGCTACCAAGCCAA
GTCAGAATGTTGGTGTCCGTGAGATTCGCCAGTGGCACAAAGAGCAGGGTTGGCTCGATG
TGGGATACCACTTTATCATCAAGCGAGACGGTACTGTGGAGGCAGGACGAGATGAGATGG
CTGTAGGCTCTCACGCTAAGGGTTACAACCACAACTCTATCGGCGTCTGCCTTGTTGGTG
GTATCGACGATAAAGGTAAGTTCGACGCTAACTTTACGCCAGCCCAAATGCAATCCCTTC
GCTCACTGCTTGTCACACTGCTGGCTAAGTACGAAGGCGCTGTGCTTCGCGCCCATCATG
AGGTGGCGCCGAAGGCTTGCCCTTCGTTCGACCTTAAGCGTTGGTGGGAGAAGAACGAAC
TGGTCACTTCTGACCGTGGATAATTAATTGAACTCACTAAAGGGAGACCACAGCGGTTTC
CCTTTGTTCGCATTGGAGGTCAAATAATGCGCAAGTCTTATAAACAATTCTATAAGGCTC
CGAGGAGGCATATCCAAGTGTGGGAGGCAGCCAATGGGCCTATACCAAAAGGTTATTATA
TAGACCACATTGACGGCAATCCACTCAACGACGCCTTAGACAATCTCCGTCTGGCTCTCC
CAAAAGAAAACTCATGGAACATGAAGACTCCAAAGAGCAATACCTCAGGACTAAAGGGAC
TGAGTTGGAGCAAGGAAAGGGAGATGTGGAGAGGCACTGTAACAGCTGAGGGTAAACAGC
ATAACTTTCGTAGTAGAGATCCGGATTTACTAACTGGAAGAGGCACTAAATGAACACGAT
TAACATCGCTAAGAACGACTTCTCTGACATCGAACTGGCTGCTATCCCGTTCAACACTCT
GGCTGACCATTACGGTGAGCGTTTAGCTCGCGAACAGTTGGCCCTTGAGCATGAGTCTTA
CGAGATGGGTGAAGCACGCTTCCGCAAGATGTTTGAGCGTCAACTTAAAGCTGGTGAGGT
TGCGGATAACGCTGCCGCCAAGCCTCTCATCACTACCCTACTCCCTAAGATGATTGCACG
CATCAACGACTGGTTTGAGGAAGTGAAAGCTAAGCGCGGCAAGCGCCCGACAGCCTTCCA
GTTCCTGCAAGAAATCAAGCCGGAAGCCGTAGCGTACATCACCATTAAGACCACTCTGGC
TTGCCTAACCAGTGCTGACAATACAACCGTTCAGGCTGTAGCAAGCGCAATCGGTCGGGC
CATTGAGGACGAGGCTCGCTTCGGTCGTATCCGTGACCTTGAAGCTAAGCACTTCAAGAA
AAACGTTGAGGAACAACTCAACAAGCGCGTAGGGCACGTCTACAAGAAAGCATTTATGCA
AGTTGTCGAGGCTGACATGCTCTCTAAGGGTCTACTCGGTGGCGAGGCGTGGTCTTCGTG
GCATAAGGAAGACTCTATTCATGTAGGAGTACGCTGCATCGAGATGCTCATTGAGTCAAC
CGGAATGGTTAGCTTACACCGCCAAAATGCTGGCGTAGTAGGTCAAGACTCTGAGACTAT
CGAACTCGCACCTGAATACGCTGAGGCTATCGCAACCCGTGCAGGTGCGCTGGCTGGCAT
CTCTCCGATGTTCCAACCTTGCGTAGTTCCTCCTAAGCCGTGGACTGGCATTACTGGTGG
TGGCTATTGGGCTAACGGTCGTCGTCCTCTGGCGCTGGTGCGTACTCACAGTAAGAAAGC
ACTGATGCGCTACGAAGACGTTTACATGCCTGAGGTGTACAAAGCGATTAACATTGCGCA
AAACACCGCATGGAAAATCAACAAGAAAGTCCTAGCGGTCGCCAACGTAATCACCAAGTG
GAAGCATTGTCCGGTCGAGGACATCCCTGCGATTGAGCGTGAAGAACTCCCGATGAAACC
GGAAGACATCGACATGAATCCTGAGGCTCTCACCGCGTGGAAACGTGCTGCCGCTGCTGT
GTACCGCAAGGACAAGGCTCGCAAGTCTCGCCGTATCAGCCTTGAGTTCATGCTTGAGCA
AGCCAATAAGTTTGCTAACCATAAGGCCATCTGGTTCCCTTACAACATGGACTGGCGCGG
TCGTGTTTACGCTGTGTCAATGTTCAACCCGCAAGGTAACGATATGACCAAAGGACTGCT
TACGCTGGCGAAAGGTAAACCAATCGGTAAGGAAGGTTACTACTGGCTGAAAATCCACGG
TGCAAACTGTGCGGGTGTCGATAAGGTTCCGTTCCCTGAGCGCATCAAGTTCATTGAGGA
AAACCACGAGAACATCATGGCTTGCGCTAAGTCTCCACTGGAGAACACTTGGTGGGCTGA
GCAAGATTCTCCGTTCTGCTTCCTTGCGTTCTGCTTTGAGTACGCTGGGGTACAGCACCA
CGGCCTGAGCTATAACTGCTCCCTTCCGCTGGCGTTTGACGGGTCTTGCTCTGGCATCCA
GCACTTCTCCGCGATGCTCCGAGATGAGGTAGGTGGTCGCGCGGTTAACTTGCTTCCTAG
TGAAACCGTTCAGGACATCTACGGGATTGTTGCTAAGAAAGTCAACGAGATTCTACAAGC
AGACGCAATCAATGGGACCGATAACGAAGTAGTTACCGTGACCGATGAGAACACTGGTGA
AATCTCTGAGAAAGTCAAGCTGGGCACTAAGGCACTGGCTGGTCAATGGCTGGCTTACGG
TGTTACTCGCAGTGTGACTAAGCGTTCAGTCATGACGCTGGCTTACGGGTCCAAAGAGTT
CGGCTTCCGTCAACAAGTGCTGGAAGATACCATTCAGCCAGCTATTGATTCCGGCAAGGG
TCTGATGTTCACTCAGCCGAATCAGGCTGCTGGATACATGGCTAAGCTGATTTGGGAATC
TGTGAGCGTGACGGTGGTAGCTGCGGTTGAAGCAATGAACTGGCTTAAGTCTGCTGCTAA
GCTGCTGGCTGCTGAGGTCAAAGATAAGAAGACTGGAGAGATTCTTCGCAAGCGTTGCGC
TGTGCATTGGGTAACTCCTGATGGTTTCCCTGTGTGGCAGGAATACAAGAAGCCTATTCA
GACGCGCTTGAACCTGATGTTCCTCGGTCAGTTCCGCTTACAGCCTACCATTAACACCAA
CAAAGATAGCGAGATTGATGCACACAAACAGGAGTCTGGTATCGCTCCTAACTTTGTACA
CAGCCAAGACGGTAGCCACCTTCGTAAGACTGTAGTGTGGGCACACGAGAAGTACGGAAT
CGAATCTTTTGCACTGATTCACGACTCCTTCGGTACCATTCCGGCTGACGCTGCGAACCT
GTTCAAAGCAGTGCGCGAAACTATGGTTGACACATATGAGTCTTGTGATGTACTGGCTGA
TTTCTACGACCAGTTCGCTGACCAGTTGCACGAGTCTCAATTGGACAAAATGCCAGCACT
TCCGGCTAAAGGTAACTTGAACCTCCGTGACATCTTAGAGTCGGACTTCGCGTTCGCGTA
ACGCCAAATCAATACGACTCCGGATCTATTGGAAGTCGTTGCGTGGATTTATAGAACTAG
GAGGGAATTGCATGGACAATTCGCACGATTCCGATAGTGTATTTCTTTACCACATTCCTT
GTGACAACTGTGGGAGTAGTGATGGGAACTCGCTGTTCTCTGACGGACACACGTTCTGCT
ACGTATGCGAGAAGTGGACTGCTGGTAATGAAGACACTAAAGAGAGGGCTTCAAAACGGA
AACCCTCAGGAGGTAAACCAATGACTTACAACGTGTGGAACTTCGGGGAATCCAATGGAC
GCTACTCCGCGTTAACTGCGAGAGGAATCTCCAAGGAAACCTGTCAGAAGGCTGGCTACT
GGATTGCCAAAGTAGACGGTGTGATGTACCAAGTGGCTGACTATCGGGACCAGAACGGCA
ACATTGTGAGTCAGAAGGTTCGAGATAAAGATAAGAACTTTAAGACCACTGGTAGTCACA
AGAGTGACGCTCTGTTCGGGAAGCACTTGTGGAATGGTGGTAAGAAGATTGTCGTTACAG
AAGGTGAAATCGACATGCTTACCGTGATGGAACTTCAAGACTGTAAGTATCCTGTAGTGT
CGTTGGGTCACGGTGCCTCTGCCGCTAAGAAGACATGCGCTGCCAACTACGAATACTTTG
ACCAGTTCGAACAGATTATCTTAATGTTCGATATGGACGAAGCAGGGCGCAAAGCAGTCG
AAGAGGCTGCACAGGTTCTACCTGCTGGTAAGGTACGAGTGGCAGTTCTTCCGTGTAAGG
ATGCAAACGAGTGTCACCTAAATGGTCACGACCGTGAAATCATGGAGCAAGTGTGGAATG
CTGGTCCTTGGATTCCTGATGGTGTGGTATCGGCTCTTTCGTTACGTGAACGAATCCGTG
AGCACCTATCGTCCGAGGAATCAGTAGGTTTACTTTTCAGTGGCTGCACTGGTATCAACG
ATAAGACCTTAGGTGCCCGTGGTGGTGAAGTCATTATGGTCACTTCCGGTTCCGGTATGG
GTAAGTCAACGTTCGTCCGTCAACAAGCTCTACAATGGGGCACAGCGATGGGCAAGAAGG
TAGGCTTAGCGATGCTTGAGGAGTCCGTTGAGGAGACCGCTGAGGACCTTATAGGTCTAC
ACAACCGTGTCCGACTGAGACAATCCGACTCACTAAAGAGAGAGATTATTGAGAACGGTA
AGTTCGACCAATGGTTCGATGAACTGTTCGGCAACGATACGTTCCATCTATATGACTCAT
TCGCCGAGGCTGAGACGGATAGACTGCTCGCTAAGCTGGCCTACATGCGCTCAGGCTTGG
GCTGTGACGTAATCATTCTAGACCACATCTCAATCGTCGTATCCGCTTCTGGTGAATCCG
ATGAGCGTAAGATGATTGACAACCTGATGACCAAGCTCAAAGGGTTCGCTAAGTCAACTG
GGGTGGTGCTGGTCGTAATTTGTCACCTTAAGAACCCAGACAAAGGTAAAGCACATGAGG
AAGGTCGCCCCGTTTCTATTACTGACCTACGTGGTTCTGGCGCACTACGCCAACTATCTG
ATACTATTATTGCCCTTGAGCGTAATCAGCAAGGCGATATGCCTAACCTTGTCCTCGTTC
GTATTCTCAAGTGCCGCTTTACTGGTGATACTGGTATCGCTGGCTACATGGAATACAACA
AGGAAACCGGATGGCTTGAACCATCAAGTTACTCAGGGGAAGAAGAGTCACACTCAGAGT
CAACAGACTGGTCCAACGACACTGACTTCTGACAGGATTCTTGATGACTTTCCAGACGAC
TACGAGAAGTTTCGCTGGAGAGTCCCATTCTAATACGACTCACTAAAGGAGACACACCAT
GTTCAAACTGATTAAGAAGTTAGGCCAACTGCTGGTTCGTATGTACAACGTGGAAGCCAA
GCGACTGAACGATGAGGCTCGTAAAGAGGCCACACAGTCACGCGCTCTGGCGATTCGCTC
CAACGAACTGGCTGACAGTGCATCCACTAAAGTTACCGAGGCTGCCCGTGTGGCAAACCA
AGCTCAACAGCTTTCCAAATTCTTTGAGTAATCAAACAGGAGAAACCATTATGTCTAACG
TAGCTGAAACTATCCGTCTATCCGATACAGCTGACCAGTGGAACCGTCGAGTCCACATCA
ACGTTCGCAACGGTAAGGCGACTATGGTTTACCGCTGGAAGGACTCTAAGTCCTCTAAGA
ATCACACTCAGCGTATGACGTTGACAGATGAGCAAGCACTGCGTCTGGTCAATGCGCTTA
CCAAAGCTGCCGTGACAGCAATTCATGAAGCTGGTCGCGTCAATGAAGCTATGGCTATCC
TCGACAAGATTGATAACTAAGAGTGGTATCCTCAAGGTCGCCAAAGTGGTGGCCTTCATG
AATACTATTCGACTCACTATAGGAGATATTACCATGCGTGACCCTAAAGTTATCCAAGCA
GAAATCGCTAAACTGGAAGCTGAACTGGAGGACGTTAAGTACCATGAAGCTAAGACTCGC
TCCGCTGTTCACATCTTGAAGAACTTAGGCTGGACTTGGACAAGACAGACTGGCTGGAAG
AAACCAGAAGTTACCAAGCTGAGTCATAAGGTGTTCGATAAGGACACTATGACCCACATC
AAGGCTGGTGATTGGGTTAAGGTTGACATGGGAGTTGTTGGTGGATACGGCTACGTCCGC
TCAGTTAGTGGCAAATATGCACAAGTGTCATACATCACAGGTGTTACTCCACGCGGTGCA
ATCGTTGCCGATAAGACCAACATGATTCACACAGGTTTCTTGACAGTTGTTTCATATGAA
GAGATTGTTAAGTCACGATAATCAATAGGAGAAATCAATATGATCGTTTCTGACATCGAA
GCTAACGCCCTCTTAGAGAGCGTCACTAAGTTCCACTGCGGGGTTATCTACGACTACTCC
ACCGCTGAGTACGTAAGCTACCGTCCGAGTGACTTCGGTGCGTATCTGGATGCGCTGGAA
GCCGAGGTTGCACGAGGCGGTCTTATTGTGTTCCACAACGGTCACAAGTATGACGTTCCT
GCATTGACCAAACTGGCAAAGTTGCAATTGAACCGAGAGTTCCACCTTCCTCGTGAGAAC
TGTATTGACACCCTTGTGTTGTCACGTTTGATTCATTCCAACCTCAAGGACACCGATATG
GGTCTTCTGCGTTCCGGCAAGTTGCCCGGAAAACGCTTTGGGTCTCACGCTTTGGAGGCG
TGGGGTTATCGCTTAGGCGAGATGAAGGGTGAATACAAAGACGACTTTAAGCGTATGCTT
GAAGAGCAGGGTGAAGAATACGTTGACGGAATGGAGTGGTGGAACTTCAACGAAGAGATG
ATGGACTATAACGTTCAGGACGTTGTGGTAACTAAAGCTCTCCTTGAGAAGCTACTCTCT
GACAAACATTACTTCCCTCCTGAGATTGACTTTACGGACGTAGGATACACTACGTTCTGG
TCAGAATCCCTTGAGGCCGTTGACATTGAACATCGTGCTGCATGGCTGCTCGCTAAACAA
GAGCGCAACGGGTTCCCGTTTGACACAAAAGCAATCGAAGAGTTGTACGTAGAGTTAGCT
GCTCGCCGCTCTGAGTTGCTCCGTAAATTGACCGAAACGTTCGGCTCGTGGTATCAGCCT
AAAGGTGGCACTGAGATGTTCTGCCATCCGCGAACAGGTAAGCCACTACCTAAATACCCT
CGCATTAAGACACCTAAAGTTGGTGGTATCTTTAAGAAGCCTAAGAACAAGGCACAGCGA
GAAGGCCGTGAGCCTTGCGAACTTGATACCCGCGAGTACGTTGCTGGTGCTCCTTACACC
CCAGTTGAACATGTTGTGTTTAACCCTTCGTCTCGTGACCACATTCAGAAGAAACTCCAA
GAGGCTGGGTGGGTCCCGACCAAGTACACCGATAAGGGTGCTCCTGTGGTGGACGATGAG
GTACTCGAAGGAGTACGTGTAGATGACCCTGAGAAGCAAGCCGCTATCGACCTCATTAAA
GAGTACTTGATGATTCAGAAGCGAATCGGACAGTCTGCTGAGGGAGACAAAGCATGGCTT
CGTTATGTTGCTGAGGATGGTAAGATTCATGGTTCTGTTAACCCTAATGGAGCAGTTACG
GGTCGTGCGACCCATGCGTTCCCAAACCTTGCGCAAATTCCGGGTGTACGTTCTCCTTAT
GGAGAGCAGTGTCGCGCTGCTTTTGGCGCTGAGCACCATTTGGATGGGATAACTGGTAAG
CCTTGGGTTCAGGCTGGCATCGACGCATCCGGTCTTGAGCTACGCTGCTTGGCTCACTTC
ATGGCTCGCTTTGATAACGGCGAGTACGCTCACGAGATTCTTAACGGCGACATCCACACT
AAGAACCAGATAGCTGCTGAACTACCTACCCGAGATAACGCTAAGACGTTCATCTATGGG
TTCCTCTATGGTGCTGGTGATGAGAAGATTGGACAGATTGTTGGTGCTGGTAAAGAGCGC
GGTAAGGAACTCAAGAAGAAATTCCTTGAGAACACCCCCGCGATTGCAGCACTCCGCGAG
TCTATCCAACAGACACTTGTCGAGTCCTCTCAATGGGTAGCTGGTGAGCAACAAGTCAAG
TGGAAACGCCGCTGGATTAAAGGTCTGGATGGTCGTAAGGTACACGTTCGTAGTCCTCAC
GCTGCCTTGAATACCCTACTGCAATCTGCTGGTGCTCTCATCTGCAAACTGTGGATTATC
AAGACCGAAGAGATGCTCGTAGAGAAAGGCTTGAAGCATGGCTGGGATGGGGACTTTGCG
TACATGGCATGGGTACATGATGAAATCCAAGTAGGCTGCCGTACCGAAGAGATTGCTCAG
GTGGTCATTGAGACCGCACAAGAAGCGATGCGCTGGGTTGGAGACCACTGGAACTTCCGG
TGTCTTCTGGATACCGAAGGTAAGATGGGTCCTAATTGGGCGATTTGCCACTGATACAGG
AGGCTACTCATGAACGAAAGACACTTAACAGGTGCTGCTTCTGAAATGCTAGTAGCCTAC
AAATTTACCAAAGCTGGGTACACTGTCTATTACCCTATGCTGACTCAGAGTAAAGAGGAC
TTGGTTGTATGTAAGGATGGTAAATTTAGTAAGGTTCAGGTTAAAACAGCCACAACGGTT
CAAACCAACACAGGAGATGCCAAGCAGGTTAGGCTAGGTGGATGCGGTAGGTCCGAATAT
AAGGATGGAGACTTTGACATTCTTGCGGTTGTGGTTGACGAAGATGTGCTTATTTTCACA
TGGGACGAAGTAAAAGGTAAGACATCCATGTGTGTCGGCAAGAGAAACAAAGGCATAAAA
CTATAGGAGAAATTATTATGGCTATGACAAAGAAATTTAAAGTGTCCTTCGACGTTACCG
CAAAGATGTCGTCTGACGTTCAGGCAATCTTAGAGAAAGATATGCTGCATCTATGTAAGC
AGGTCGGCTCAGGTGCGATTGTCCCCAATGGTAAACAGAAGGAAATGATTGTCCAGTTCC
TGACACACGGTATGGAAGGATTGATGACATTCGTAGTACGTACATCATTTCGTGAGGCCA
TTAAGGACATGCACGAAGAGTATGCAGATAAGGACTCTTTCAAACAATCTCCTGCAACAG
TACGGGAGGTGTTCTGATGTCTGACTACCTGAAAGTGCTGCAAGCAATCAAAAGTTGCCC
TAAGACTTTCCAGTCCAACTATGTACGGAACAATGCGAGCCTCGTAGCGGAGGCCGCTTC
CCGTGGTCACATCTCGTGCCTGACTACTAGTGGACGTAACGGTGGCGCTTGGGAAATCAC
TGCTTCCGGTACTCGCTTTCTGAAACGAATGGGAGGATGTGTCTAATGTCTCGTGACCTT
GTGACTATTCCACGCGATGTGTGGAACGATATACAGGGCTACATCGACTCTCTGGAACGT
GAGAACGATAGCCTTAAGAATCAACTAATGGAAGCTGACGAATACGTAGCGGAACTAGAG
GAGAAACTTAATGGCACTTCTTGACCTTAAACAATTCTATGAGTTACGTGAAGGCTGCGA
CGACAAGGGTATCCTTGTGATGGACGGCGACTGGCTGGTCTTCCAAGCTATGAGTGCTGC
TGAGTTTGATGCCTCTTGGGAGGAAGAGATTTGGCACCGATGCTGTGACCACGCTAAGGC
CCGTCAGATTCTTGAGGATTCCATTAAGTCCTACGAGACCCGTAAGAAGGCTTGGGCAGG
TGCTCCAATTGTCCTTGCGTTCACCGATAGTGTTAACTGGCGTAAAGAACTGGTTGACCC
GAACTATAAGGCTAACCGTAAGGCCGTGAAGAAACCTGTAGGGTACTTTGAGTTCCTTGA
TGCTCTCTTTGAGCGCGAAGAGTTCTATTGCATCCGTGAGCCTATGCTTGAGGGTGATGA
CGTTATGGGAGTTATTGCTTCCAATCCGTCTGCCTTCGGTGCTCGTAAGGCTGTAATCAT
CTCTTGCGATAAGGACTTTAAGACCATCCCTAACTGTGACTTCCTGTGGTGTACCACTGG
TAACATCCTGACTCAGACCGAAGAGTCCGCTGACTGGTGGCACCTCTTCCAGACCATCAA
GGGTGACATCACTGATGGTTACTCAGGGATTGCTGGATGGGGTGATACCGCCGAGGACTT
CTTGAATAACCCGTTCATAACCGAGCCTAAAACGTCTGTGCTTAAGTCCGGTAAGAACAA
AGGCCAAGAGGTTACTAAATGGGTTAAACGCGACCCTGAGCCTCATGAGACGCTTTGGGA
CTGCATTAAGTCCATTGGCGCGAAGGCTGGTATGACCGAAGAGGATATTATCAAGCAGGG
CCAAATGGCTCGAATCCTACGGTTCAACGAGTACAACTTTATTGACAAGGAGATTTACCT
GTGGAGACCGTAGCGTATATTGGTCTGGGTCTTTGTGTTCTCGGAGTGTGCCTCATTTCG
TGGGGCCTTTGGGACTTAGCCAGAATAATCAAGTCGTTACACGACACTAAGTGATAAACT
CAAGGTCCCTAAATTAATACGACTCACTATAGGGAGATAGGGGCCTTTACGATTATTACT
TTAAGATTTAACTCTAAGAGGAATCTTTATTATGTTAACACCTATTAACCAATTACTTAA
GAACCCTAACGATATTCCAGATGTACCTCGTGCAACCGCTGAGTATCTACAGGTTCGATT
CAACTATGCGTACCTCGAAGCGTCTGGTCATATAGGACTTATGCGTGCTAATGGTTGTAG
TGAGGCCCACATCTTGGGTTTCATTCAGGGCCTACAGTATGCCTCTAACGTCATTGACGA
GATTGAGTTACGCAAGGAACAACTAAGAGATGATGGGGAGGATTGACACTATGTGTTTCT
CACCGAAAATTAAAACTCCGAAGATGGATACCAATCAGATTCGAGCCGTTGAGCCAGCGC
CTCTGACCCAAGAAGTGTCAAGCGTGGAGTTCGGTGGGTCTTCTGATGAGACGGATACCG
AGGGCACCGAAGTGTCTGGACGCAAAGGCCTCAAGGTCGAACGTGATGATTCCGTAGCGA
AGTCTAAAGCCAGCGGCAATGGCTCCGCTCGTATGAAATCTTCCATCCGTAAGTCCGCAT
TTGGAGGTAAGAAGTGATGTCTGAGTTCACATGTGTGGAGGCTAAGAGTCGCTTCCGTGC
AATCCGGTGGACTGTGGAACACCTTGGGTTGCCTAAAGGATTCGAAGGACACTTTGTGGG
CTACAGCCTCTACGTAGACGAAGTGATGGACATGTCTGGTTGCCGTGAAGAGTACATTCT
GGACTCTACCGGAAAACATGTAGCGTACTTCGCGTGGTGCGTAAGCTGTGACATTCACCA
CAAAGGAGACATTCTGGATGTAACGTCCGTTGTCATTAATCCTGAGGCAGACTCTAAGGG
CTTACAGCGATTCCTAGCGAAACGCTTTAAGTACCTTGCGGAACTCCACGATTGCGATTG
GGTGTCTCGTTGTAAGCATGAAGGCGAGACAATGCGTGTATACTTTAAGGAGGTATAAGT
TATGGGTAAGAAAGTTAAGAAGGCCGTGAAGAAAGTCACCAAGTCCGTTAAGAAAGTCGT
TAAGGAAGGGGCTCGTCCGGTTAAACAGGTTGCTGGCGGTCTAGCTGGTCTGGCTGGTGG
TACTGGTGAAGCACAGATGGTGGAAGTACCACAAGCTGCCGCACAGATTGTTGACGTACC
TGAGAAAGAGGTTTCCACTGAGGACGAAGCACAGACAGAAAGCGGACGCAAGAAAGCTCG
TGCTGGCGGTAAGAAATCCTTGAGTGTAGCCCGTAGCTCCGGTGGCGGTATCAACATTTA
ATCAGGAGGTTATCGTGGAAGACTGCATTGAATGGACCGGAGGTGTCAACTCTAAGGGTT
ATGGTCGTAAGTGGGTTAATGGTAAACTTGTGACTCCACATAGGCACATCTATGAGGAGA
CATATGGTCCAGTTCCAACAGGAATTGTGGTGATGCATATCTGCGATAACCCTAGGTGCT
ATAACATAAAGCACCTTACGCTTGGAACTCCAAAGGATAATTCCGAGGACATGGTTACCA
AAGGTAGACAGGCTAAAGGAGAGGAACTAAGCAAGAAACTTACAGAGTCAGACGTTCTCG
CTATACGCTCTTCAACCTTAAGCCACCGCTCCTTAGGAGAACTGTATGGAGTCAGTCAAT
CAACCATAACGCGAATACTACAGCGTAAGACATGGAGACACATTTAATGGCTGAGAAACG
AACAGGACTTGCGGAGGATGGCGCAAAGTCTGTCTATGAGCGTTTAAAGAACGACCGTGC
TCCCTATGAGACACGCGCTCAGAATTGCGCTCAATATACCATCCCATCATTGTTCCCTAA
GGACTCCGATAACGCCTCTACAGATTATCAAACTCCGTGGCAAGCCGTGGGCGCTCGTGG
TCTGAACAATCTAGCCTCTAAGCTCATGCTGGCTCTATTCCCTATGCAGACTTGGATGCG
ACTTACTATATCTGAATATGAAGCAAAGCAGTTACTGAGCGACCCCGATGGACTCGCTAA
GGTCGATGAGGGCCTCTCGATGGTAGAGCGTATCATCATGAACTACATTGAGTCTAACAG
TTACCGCGTGACTCTCTTTGAGGCTCTCAAACAGTTAGTCGTAGCTGGTAACGTCCTGCT
GTACCTACCGGAACCGGAAGGGTCAAACTATAATCCCATGAAGCTGTACCGATTGTCTTC
TTATGTGGTCCAACGAGACGCATTCGGCAACGTTCTGCAAATGGTGACTCGTGACCAGAT
AGCTTTTGGTGCTCTCCCTGAGGACATCCGTAAGGCTGTAGAAGGTCAAGGTGGTGAGAA
GAAAGCTGATGAGACAATCGACGTGTACACTCACATCTATCTGGATGAGGACTCAGGTGA
ATACCTCCGATACGAAGAGGTCGAGGGTATGGAAGTCCAAGGCTCCGATGGGACTTATCC
TAAAGAGGCTTGCCCATACATCCCGATTCGGATGGTCAGACTAGATGGTGAATCCTACGG
TCGTTCGTACATTGAGGAATACTTAGGTGACTTACGGTCCCTTGAAAATCTCCAAGAGGC
TATCGTCAAGATGTCCATGATTAGCTCTAAGGTTATCGGCTTAGTGAATCCTGCTGGTAT
CACCCAGCCACGCCGACTGACCAAAGCTCAGACTGGTGACTTCGTTACTGGTCGTCCAGA
AGACATCTCGTTCCTCCAACTGGAGAAGCAAGCAGACTTTACTGTAGCTAAAGCCGTAAG
TGACGCTATCGAGGCTCGCCTTTCGTTTGCCTTTATGTTGAACTCTGCGGTTCAGCGTAC
AGGTGAACGTGTGACCGCCGAAGAGATTCGGTATGTAGCTTCTGAACTTGAAGATACTTT
AGGTGGTGTCTACTCTATCCTTTCTCAAGAATTACAATTGCCTCTGGTACGAGTGCTCTT
GAAGCAACTACAAGCCACGCAACAGATTCCTGAGTTACCTAAGGAAGCCGTAGAGCCAAC
CATTAGTACAGGTCTGGAAGCAATTGGTCGAGGACAAGACCTTGATAAGCTGGAGCGGTG
TGTCACTGCGTGGGCTGCACTGGCACCTATGCGGGACGACCCTGATATTAACCTTGCGAT
GATTAAGTTACGTATTGCCAACGCTATCGGTATTGACACTTCTGGTATTCTACTCACCGA
AGAACAGAAGCAACAGAAGATGGCCCAACAGTCTATGCAAATGGGTATGGATAATGGTGC
TGCTGCGCTGGCTCAAGGTATGGCTGCACAAGCTACAGCTTCACCTGAGGCTATGGCTGC
TGCCGCTGATTCCGTAGGTTTACAGCCGGGAATTTAATACGACTCACTATAGGGAGACCT
CATCTTTGAAATGAGCGATGACAAGAGGTTGGAGTCCTCGGTCTTCCTGTAGTTCAACTT
TAAGGAGACAATAATAATGGCTGAATCTAATGCAGACGTATATGCATCTTTTGGCGTGAA
CTCCGCTGTGATGTCTGGTGGTTCCGTTGAGGAACATGAGCAGAACATGCTGGCTCTTGA
TGTTGCTGCCCGTGATGGCGATGATGCAATCGAGTTAGCGTCAGACGAAGTGGAAACAGA
ACGTGACCTGTATGACAACTCTGACCCGTTCGGTCAAGAGGATGACGAAGGCCGCATTCA
GGTTCGTATCGGTGATGGCTCTGAGCCGACCGATGTGGACACTGGAGAAGAAGGCGTTGA
GGGCACCGAAGGTTCCGAAGAGTTTACCCCACTGGGCGAGACTCCAGAAGAACTGGTAGC
TGCCTCTGAGCAACTTGGTGAGCACGAAGAGGGCTTCCAAGAGATGATTAACATTGCTGC
TGAGCGTGGCATGAGTGTCGAGACCATTGAGGCTATCCAGCGTGAGTACGAGGAGAACGA
AGAGTTGTCCGCCGAGTCCTACGCTAAGCTGGCTGAAATTGGCTACACGAAGGCTTTCAT
TGACTCGTATATCCGTGGTCAAGAAGCTCTGGTGGAGCAGTACGTAAACAGTGTCATTGA
GTACGCTGGTGGTCGTGAACGTTTTGATGCACTGTATAACCACCTTGAGACGCACAACCC
TGAGGCTGCACAGTCGCTGGATAATGCGTTGACCAATCGTGACTTAGCGACCGTTAAGGC
TATCATCAACTTGGCTGGTGAGTCTCGCGCTAAGGCGTTCGGTCGTAAGCCAACTCGTAG
TGTGACTAATCGTGCTATTCCGGCTAAACCTCAGGCTACCAAGCGTGAAGGCTTTGCGGA
CCGTAGCGAGATGATTAAAGCTATGAGTGACCCTCGGTATCGCACAGATGCCAACTATCG
TCGTCAAGTCGAACAGAAAGTAATCGATTCGAACTTCTGATAGACTTCGAAATTAATACG
ACTCACTATAGGGAGACCACAACGGTTTCCCTCTAGAAATAATTTTGTTTAACTTTAAGA
AGGAGATATACATATGGCTAGCATGACTGGTGGACAGCAAATGGGTACTAACCAAGGTAA
AGGTGTAGTTGCTGCTGGAGATAAACTGGCGTTGTTCTTGAAGGTATTTGGCGGTGAAGT
CCTGACTGCGTTCGCTCGTACCTCCGTGACCACTTCTCGCCACATGGTACGTTCCATCTC
CAGCGGTAAATCCGCTCAGTTCCCTGTTCTGGGTCGCACTCAGGCAGCGTATCTGGCTCC
GGGCGAGAACCTCGACGATAAACGTAAGGACATCAAACACACCGAGAAGGTAATCACCAT
TGACGGTCTCCTGACGGCTGACGTTCTGATTTATGATATTGAGGACGCGATGAACCACTA
CGACGTTCGCTCTGAGTATACCTCTCAGTTGGGTGAATCTCTGGCGATGGCTGCGGATGG
TGCGGTTCTGGCTGAGATTGCCGGTCTGTGTAACGTGGAAAGCAAATATAATGAGAACAT
CGAGGGCTTAGGTACTGCTACCGTAATTGAGACCACTCAGAACAAGGCCGCACTTACCGA
CCAAGTTGCGCTGGGTAAGGAGATTATTGCGGCTCTGACTAAGGCTCGTGCGGCTCTGAC
CAAGAACTATGTTCCGGCTGCTGACCGTGTGTTCTACTGTGACCCAGATAGCTACTCTGC
GATTCTGGCAGCACTGATGCCGAACGCAGCAAACTACGCTGCTCTGATTGACCCTGAGAA
GGGTTCTATCCGCAACGTTATGGGCTTTGAGGTTGTAGAAGTTCCGCACCTCACCGCTGG
TGGTGCTGGTACCGCTCGTGAGGGCACTACTGGTCAGAAGCACGTCTTCCCTGCCAATAA
AGGTGAGGGTAATGTCAAGGTTGCTAAGGACAACGTTATCGGCCTGTTCATGCACCGCTC
TGCGGTAGGTACTGTTAAGCTGCGTGACTTGGCTCTGGAGCGCGCTCGCCGTGCTAACTT
CCAAGCGGACCAGATTATCGCTAAGTACGCAATGGGCCACGGTGGTCTTCGCCCAGAAGC
TGCTGGTGCAGTGGTTTTCAAAGTGGAGTAATGCTGGGGGTGGCCTCAACGGTCGCTGCT
AGTCCCGAAGAGGCGAGTGTTACTTCAACAGAAGAAACCTTAACGCCAGCACAGGAGGCC
GCACGCACCCGCGCTGCTAACAAAGCCCGAAAGGAAGCTGAGTTGGCTGCTGCCACCGCT
GAGCAATAACTAGCATAACCCCTTGGGGCCTCTAAACGGGTCTTGAGGGGTTTTTTGCTG
AAAGGAGGAACTATATGCGCTCATACGATATGAACGTTGAGACTGCCGCTGAGTTATCAG
CTGTGAACGACATTCTGGCGTCTATCGGTGAACCTCCGGTATCAACGCTGGAAGGTGACG
CTAACGCAGATGCAGCGAACGCTCGGCGTATTCTCAACAAGATTAACCGACAGATTCAAT
CTCGTGGATGGACGTTCAACATTGAGGAAGGCATAACGCTACTACCTGATGTTTACTCCA
ACCTGATTGTATACAGTGACGACTATTTATCCCTAATGTCTACTTCCGGTCAATCCATCT
ACGTTAACCGAGGTGGCTATGTGTATGACCGAACGAGTCAATCAGACCGCTTTGACTCTG
GTATTACTGTGAACATTATTCGTCTCCGCGACTACGATGAGATGCCTGAGTGCTTCCGTT
ACTGGATTGTCACCAAGGCTTCCCGTCAGTTCAACAACCGATTCTTTGGGGCACCGGAAG
TAGAGGGTGTACTCCAAGAAGAGGAAGATGAGGCTAGACGTCTCTGCATGGAGTATGAGA
TGGACTACGGTGGGTACAATATGCTGGATGGAGATGCGTTCACTTCTGGTCTACTGACTC
GCTAACATTAATAAATAAGGAGGCTCTAATGGCACTCATTAGCCAATCAATCAAGAACTT
GAAGGGTGGTATCAGCCAACAGCCTGACATCCTTCGTTATCCAGACCAAGGGTCACGCCA
AGTTAACGGTTGGTCTTCGGAGACCGAGGGCCTCCAAAAGCGTCCACCTCTTGTTTTCTT
AAATACACTTGGAGACAACGGTGCGTTAGGTCAAGCTCCGTACATCCACCTGATTAACCG
AGATGAGCACGAACAGTATTACGCTGTGTTCACTGGTAGCGGAATCCGAGTGTTCGACCT
TTCTGGTAACGAGAAGCAAGTTAGGTATCCTAACGGTTCCAACTACATCAAGACCGCTAA
TCCACGTAACGACCTGCGAATGGTTACTGTAGCAGACTATACGTTCATCGTTAACCGTAA
CGTTGTTGCACAGAAGAACACAAAGTCTGTCAACTTACCGAATTACAACCCTAATCAAGA
CGGATTGATTAACGTTCGTGGTGGTCAGTATGGTAGGGAACTAATTGTACACATTAACGG
TAAAGACGTTGCGAAGTATAAGATACCAGATGGTAGTCAACCTGAACACGTAAACAATAC
GGATGCCCAATGGTTAGCTGAAGAGTTAGCCAAGCAGATGCGCACTAACTTGTCTGATTG
GACTGTAAATGTAGGGCAAGGGTTCATCCATGTGACCGCACCTAGTGGTCAACAGATTGA
CTCCTTCACGACTAAAGATGGCTACGCAGACCAGTTGATTAACCCTGTGACCCACTACGC
TCAGTCGTTCTCTAAGCTGCCACCTAATGCTCCTAACGGCTACATGGTGAAAATCGTAGG
GGACGCCTCTAAGTCTGCCGACCAGTATTACGTTCGGTATGACGCTGAGCGGAAAGTTTG
GACTGAGACTTTAGGTTGGAACACTGAGGACCAAGTTCTATGGGAAACCATGCCACACGC
TCTTGTGCGAGCCGCTGACGGTAATTTCGACTTCAAGTGGCTTGAGTGGTCTCCTAAGTC
TTGTGGTGACGTTGACACCAACCCTTGGCCTTCTTTTGTTGGTTCAAGTATTAACGATGT
GTTCTTCTTCCGTAACCGCTTAGGATTCCTTAGTGGGGAGAACATCATATTGAGTCGTAC
AGCCAAATACTTCAACTTCTACCCTGCGTCCATTGCGAACCTTAGTGATGACGACCCTAT
AGACGTAGCTGTGAGTACCAACCGAATAGCAATCCTTAAGTACGCCGTTCCGTTCTCAGA
AGAGTTACTCATCTGGTCCGATGAAGCACAATTCGTCCTGACTGCCTCGGGTACTCTCAC
ATCTAAGTCGGTTGAGTTGAACCTAACGACCCAGTTTGACGTACAGGACCGAGCGAGACC
TTTTGGGATTGGGCGTAATGTCTACTTTGCTAGTCCGAGGTCCAGCTTCACGTCCATCCA
CAGGTACTACGCTGTGCAGGATGTCAGTTCCGTTAAGAATGCTGAGGACATTACATCACA
CGTTCCTAACTACATCCCTAATGGTGTGTTCAGTATTTGCGGAAGTGGTACGGAAAACTT
CTGTTCGGTACTATCTCACGGGGACCCTAGTAAAATCTTCATGTACAAATTCCTGTACCT
GAACGAAGAGTTAAGGCAACAGTCGTGGTCTCATTGGGACTTTGGGGAAAACGTACAGGT
TCTAGCTTGTCAGAGTATCAGCTCAGATATGTATGTGATTCTTCGCAATGAGTTCAATAC
GTTCCTAGCTAGAATCTCTTTCACTAAGAACGCCATTGACTTACAGGGAGAACCCTATCG
TGCCTTTATGGACATGAAGATTCGATACACGATTCCTAGTGGAACATACAACGATGACAC
ATTCACTACCTCTATTCATATTCCAACAATTTATGGTGCAAACTTCGGGAGGGGCAAAAT
CACTGTATTGGAGCCTGATGGTAAGATAACCGTGTTTGAGCAACCTACGGCTGGGTGGAA
TAGCGACCCTTGGCTGAGACTCAGCGGTAACTTGGAGGGACGCATGGTGTACATTGGGTT
CAACATTAACTTCGTATATGAGTTCTCTAAGTTCCTCATCAAGCAGACTGCCGACGACGG
GTCTACCTCCACGGAAGACATTGGGCGCTTACAGTTACGCCGAGCGTGGGTTAACTACGA
GAACTCTGGTACGTTTGACATTTATGTTGAGAACCAATCGTCTAACTGGAAGTACACAAT
GGCTGGTGCCCGATTAGGCTCTAACACTCTGAGGGCTGGGAGACTGAACTTAGGGACCGG
ACAATATCGATTCCCTGTGGTTGGTAACGCCAAGTTCAACACTGTATACATCTTGTCAGA
TGAGACTACCCCTCTGAACATCATTGGGTGTGGCTGGGAAGGTAACTACTTACGGAGAAG
TTCCGGTATTTAATTAAATATTCTCCCTGTGGTGGCTCGAAATTAATACGACTCACTATA
GGGAGAACAATACGACTACGGGAGGGTTTTCTTATGATGACTATAAGACCTACTAAAAGT
ACAGACTTTGAGGTATTCACTCCGGCTCACCATGACATTCTTGAAGCTAAGGCTGCTGGT
ATTGAGCCGAGTTTCCCTGATGCTTCCGAGTGTGTCACGTTGAGCCTCTATGGGTTCCCT
CTAGCTATCGGTGGTAACTGCGGGGACCAGTGCTGGTTCGTTACGAGCGACCAAGTGTGG
CGACTTAGTGGAAAGGCTAAGCGAAAGTTCCGTAAGTTAATCATGGAGTATCGCGATAAG
ATGCTTGAGAAGTATGATACTCTTTGGAATTACGTATGGGTAGGCAATACGTCCCACATT
CGTTTCCTCAAGACTATCGGTGCGGTATTCCATGAAGAGTACACACGAGATGGTCAATTT
CAGTTATTTACAATCACGAAAGGAGGATAACCATATGTGTTGGGCAGCCGCAATACCTAT
CGCTATATCTGGCGCTCAGGCTATCAGTGGTCAGAACGCTCAGGCCAAAATGATTGCCGC
TCAGACCGCTGCTGGTCGTCGTCAAGCTATGGAAATCATGAGGCAGACGAACATCCAGAA
TGCTGACCTATCGTTGCAAGCTCGAAGTAAACTTGAGGAAGCGTCCGCCGAGTTGACCTC
ACAGAACATGCAGAAGGTCCAAGCTATTGGGTCTATCCGAGCGGCTATCGGAGAGAGTAT
GCTTGAAGGTTCCTCAATGGACCGCATTAAGCGAGTCACAGAAGGACAGTTCATTCGGGA
AGCCAATATGGTAACTGAGAACTATCGCCGTGACTACCAAGCAATCTTCGCACAGCAACT
TGGTGGTACTCAAAGTGCTGCAAGTCAGATTGACGAAATCTATAAGAGCGAACAGAAACA
GAAGAGTAAGCTACAGATGGTTCTGGACCCACTGGCTATCATGGGGTCTTCCGCTGCGAG
TGCTTACGCATCCGGTGCGTTCGACTCTAAGTCCACAACTAAGGCACCTATTGTTGCCGC
TAAAGGAACCAAGACGGGGAGGTAATGAGCTATGAGTAAAATTGAATCTGCCCTTCAAGC
GGCACAACCGGGACTCTCTCGGTTACGTGGTGGTGCTGGAGGTATGGGCTATCGTGCAGC
AACCACTCAGGCCGAACAGCCAAGGTCAAGCCTATTGGACACCATTGGTCGGTTCGCTAA
GGCTGGTGCCGATATGTATACCGCTAAGGAACAACGAGCACGAGACCTAGCTGATGAACG
CTCTAACGAGATTATCCGTAAGCTGACCCCTGAGCAACGTCGAGAAGCTCTCAACAACGG
GACCCTTCTGTATCAGGATGACCCATACGCTATGGAAGCACTCCGAGTCAAGACTGGTCG
TAACGCTGCGTATCTTGTGGACGATGACGTTATGCAGAAGATAAAAGAGGGTGTCTTCCG
TACTCGCGAAGAGATGGAAGAGTATCGCCATAGTCGCCTTCAAGAGGGCGCTAAGGTATA
CGCTGAGCAGTTCGGCATCGACCCTGAGGACGTTGATTATCAGCGTGGTTTCAACGGGGA
CATTACCGAGCGTAACATCTCGCTGTATGGTGCGCATGATAACTTCTTGAGCCAGCAAGC
TCAGAAGGGCGCTATCATGAACAGCCGAGTGGAACTCAACGGTGTCCTTCAAGACCCTGA
TATGCTGCGTCGTCCAGACTCTGCTGACTTCTTTGAGAAGTATATCGACAACGGTCTGGT
TACTGGCGCAATCCCATCTGATGCTCAAGCCACACAGCTTATAAGCCAAGCGTTCAGTGA
CGCTTCTAGCCGTGCTGGTGGTGCTGACTTCCTGATGCGAGTCGGTGACAAGAAGGTAAC
ACTTAACGGAGCCACTACGACTTACCGAGAGTTGATTGGTGAGGAACAGTGGAACGCTCT
CATGGTCACAGCACAACGTTCTCAGTTTGAGACTGACGCGAAGCTGAACGAGCAGTATCG
CTTGAAGATTAACTCTGCGCTGAACCAAGAGGACCCAAGGACAGCTTGGGAGATGCTTCA
AGGTATCAAGGCTGAACTAGATAAGGTCCAACCTGATGAGCAGATGACACCACAACGTGA
GTGGCTAATCTCCGCACAGGAACAAGTTCAGAATCAGATGAACGCATGGACGAAAGCTCA
GGCCAAGGCTCTGGACGATTCCATGAAGTCAATGAACAAACTTGACGTAATCGACAAGCA
ATTCCAGAAGCGAATCAACGGTGAGTGGGTCTCAACGGATTTTAAGGATATGCCAGTCAA
CGAGAACACTGGTGAGTTCAAGCATAGCGATATGGTTAACTACGCCAATAAGAAGCTCGC
TGAGATTGACAGTATGGACATTCCAGACGGTGCCAAGGATGCTATGAAGTTGAAGTACCT
TCAAGCGGACTCTAAGGACGGAGCATTCCGTACAGCCATCGGAACCATGGTCACTGACGC
TGGTCAAGAGTGGTCTGCCGCTGTGATTAACGGTAAGTTACCAGAACGAACCCCAGCTAT
GGATGCTCTGCGCAGAATCCGCAATGCTGACCCTCAGTTGATTGCTGCGCTATACCCAGA
CCAAGCTGAGCTATTCCTGACGATGGACATGATGGACAAGCAGGGTATTGACCCTCAGGT
TATTCTTGATGCCGACCGACTGACTGTTAAGCGGTCCAAAGAGCAACGCTTTGAGGATGA
TAAAGCATTCGAGTCTGCACTGAATGCATCTAAGGCTCCTGAGATTGCCCGTATGCCAGC
GTCACTGCGCGAATCTGCACGTAAGATTTATGACTCCGTTAAGTATCGCTCGGGGAACGA
AAGCATGGCTATGGAGCAGATGACCAAGTTCCTTAAGGAATCTACCTACACGTTCACTGG
TGATGATGTTGACGGTGATACCGTTGGTGTGATTCCTAAGAATATGATGCAGGTTAACTC
TGACCCGAAATCATGGGAGCAAGGTCGGGATATTCTGGAGGAAGCACGTAAGGGAATCAT
TGCGAGCAACCCTTGGATAACCAATAAGCAACTGACCATGTATTCTCAAGGTGACTCCAT
TTACCTTATGGACACCACAGGTCAAGTCAGAGTCCGATACGACAAAGAGTTACTCTCGAA
GGTCTGGAGTGAGAACCAGAAGAAACTCGAAGAGAAAGCTCGTGAGAAGGCTCTGGCTGA
TGTGAACAAGCGAGCACCTATAGTTGCCGCTACGAAGGCCCGTGAAGCTGCTGCTAAACG
AGTCCGAGAGAAACGTAAACAGACTCCTAAGTTCATCTACGGACGTAAGGAGTAACTAAA
GGCTACATAAGGAGGCCCTAAATGGATAAGTACGATAAGAACGTACCAAGTGATTATGAT
GGTCTGTTCCAAAAGGCTGCTGATGCCAACGGGGTCTCTTATGACCTTTTACGTAAAGTC
GCTTGGACAGAATCACGATTTGTGCCTACAGCAAAATCTAAGACTGGACCATTAGGCATG
ATGCAATTTACCAAGGCAACCGCTAAGGCCCTCGGTCTGCGAGTTACCGATGGTCCAGAC
GACGACCGACTGAACCCTGAGTTAGCTATTAATGCTGCCGCTAAGCAACTTGCAGGTCTG
GTAGGGAAGTTTGATGGCGATGAACTCAAAGCTGCCCTTGCGTACAACCAAGGCGAGGGA
CGCTTGGGTAATCCACAACTTGAGGCGTACTCTAAGGGAGACTTCGCATCAATCTCTGAG
GAGGGACGTAACTACATGCGTAACCTTCTGGATGTTGCTAAGTCACCTATGGCTGGACAG
TTGGAAACTTTTGGTGGCATAACCCCAAAGGGTAAAGGCATTCCGGCTGAGGTAGGATTG
GCTGGAATTGGTCACAAGCAGAAAGTAACACAGGAACTTCCTGAGTCCACAAGTTTTGAC
GTTAAGGGTATCGAACAGGAGGCTACGGCGAAACCATTCGCCAAGGACTTTTGGGAGACC
CACGGAGAAACACTTGACGAGTACAACAGTCGTTCAACCTTCTTCGGATTCAAAAATGCT
GCCGAAGCTGAACTCTCCAACTCAGTCGCTGGGATGGCTTTCCGTGCTGGTCGTCTCGAT
AATGGTTTTGATGTGTTTAAAGACACCATTACGCCGACTCGCTGGAACTCTCACATCTGG
ACTCCAGAGGAGTTAGAGAAGATTCGAACAGAGGTTAAGAACCCTGCGTACATCAACGTT
GTAACTGGTGGTTCCCCTGAGAACCTCGATGACCTCATTAAATTGGCTAACGAGAACTTT
GAGAATGACTCCCGCGCTGCCGAGGCTGGCCTAGGTGCCAAACTGAGTGCTGGTATTATT
GGTGCTGGTGTGGACCCGCTTAGCTATGTTCCTATGGTCGGTGTCACTGGTAAGGGCTTT
AAGTTAATCAATAAGGCTCTTGTAGTTGGTGCCGAAAGTGCTGCTCTGAACGTTGCATCC
GAAGGTCTCCGTACCTCCGTAGCTGGTGGTGACGCAGACTATGCGGGTGCTGCCTTAGGT
GGCTTTGTGTTTGGCGCAGGCATGTCTGCAATCAGTGACGCTGTAGCTGCTGGACTGAAA
CGCAGTAAACCAGAAGCTGAGTTCGACAATGAGTTCATCGGTCCTATGATGCGATTGGAA
GCCCGTGAGACAGCACGAAACGCCAACTCTGCGGACCTCTCTCGGATGAACACTGAGAAC
ATGAAGTTTGAAGGTGAACATAATGGTGTCCCTTATGAGGACTTACCAACAGAGAGAGGT
GCCGTGGTGTTACATGATGGCTCCGTTCTAAGTGCAAGCAACCCAATCAACCCTAAGACT
CTAAAAGAGTTCTCCGAGGTTGACCCTGAGAAGGCTGCGCGAGGAATCAAACTGGCTGGG
TTCACCGAGATTGGCTTGAAGACCTTGGGGTCTGACGATGCTGACATCCGTAGAGTGGCT
ATCGACCTCGTTCGCTCTCCTACTGGTATGCAGTCTGGTGCCTCAGGTAAGTTCGGTGCA
ACAGCTTCTGACATCCATGAGAGACTTCATGGTACTGACCAGCGTACTTATAATGACTTG
TACAAAGCAATGTCTGACGCTATGAAAGACCCTGAGTTCTCTACTGGCGGCGCTAAGATG
TCCCGTGAAGAAACTCGATACACTATCTACCGTAGAGCGGCACTAGCTATTGAGCGTCCA
GAACTACAGAAGGCACTCACTCCGTCTGAGAGAATCGTTATGGACATCATTAAGCGTCAC
TTTGACACCAAGCGTGAACTTATGGAAAACCCAGCAATATTCGGTAACACAAAGGCTGTG
AGTATCTTCCCTGAGAGTCGCCACAAAGGTACTTACGTTCCTCACGTATATGACCGTCAT
GCCAAGGCGCTGATGATTCAACGCTACGGTGCCGAAGGTTTGCAGGAAGGGATTGCCCGC
TCATGGATGAACAGCTACGTCTCCAGACCTGAGGTCAAGGCCAGAGTCGATGAGATGCTT
AAGGAATTACACGGGGTGAAGGAAGTAACACCAGAGATGGTAGAGAAGTACGCTATGGAT
AAGGCTTATGGTATCTCCCACTCAGACCAGTTCACCAACAGTTCCATAATAGAAGAGAAC
ATTGAGGGCTTAGTAGGTATCGAGAATAACTCATTCCTTGAGGCACGTAACTTGTTTGAT
TCGGACCTATCCATCACTATGCCAGACGGACAGCAATTCTCAGTGAATGACCTAAGGGAC
TTCGATATGTTCCGCATCATGCCAGCGTATGACCGCCGTGTCAATGGTGACATCGCCATC
ATGGGGTCTACTGGTAAAACCACTAAGGAACTTAAGGATGAGATTTTGGCTCTCAAAGCG
AAAGCTGAGGGAGACGGTAAGAAGACTGGCGAGGTACATGCTTTAATGGATACCGTTAAG
ATTCTTACTGGTCGTGCTAGACGCAATCAGGACACTGTGTGGGAAACCTCACTGCGTGCC
ATCAATGACCTAGGGTTCTTCGCTAAGAACGCCTACATGGGTGCTCAGAACATTACGGAG
ATTGCTGGGATGATTGTCACTGGTAACGTTCGTGCTCTAGGGCATGGTATCCCAATTCTG
CGTGATACACTCTACAAGTCTAAACCAGTTTCAGCTAAGGAACTCAAGGAACTCCATGCG
TCTCTGTTCGGGAAGGAGGTGGACCAGTTGATTCGGCCTAAACGTGCTGACATTGTGCAG
CGCCTAAGGGAAGCAACTGATACCGGACCTGCCGTGGCGAACATCGTAGGGACCTTGAAG
TATTCAACACAGGAACTGGCTGCTCGCTCTCCGTGGACTAAGCTACTGAACGGAACCACT
AACTACCTTCTGGATGCTGCGCGTCAAGGTATGCTTGGGGATGTTATTAGTGCCACCCTA
ACAGGTAAGACTACCCGCTGGGAGAAAGAAGGCTTCCTTCGTGGTGCCTCCGTAACTCCT
GAGCAGATGGCTGGCATCAAGTCTCTCATCAAGGAACATATGGTACGCGGTGAGGACGGG
AAGTTTACCGTTAAGGACAAGCAAGCGTTCTCTATGGACCCACGGGCTATGGACTTATGG
AGACTGGCTGACAAGGTAGCTGATGAGGCAATGCTGCGTCCACATAAGGTGTCCTTACAG
GATTCCCATGCGTTCGGAGCACTAGGTAAGATGGTTATGCAGTTTAAGTCTTTCACTATC
AAGTCCCTTAACTCTAAGTTCCTGCGAACCTTCTATGATGGATACAAGAACAACCGAGCG
ATTGACGCTGCGCTGAGCATCATCACCTCTATGGGTCTCGCTGGTGGTTTCTATGCTATG
GCTGCACACGTCAAAGCATACGCTCTGCCTAAGGAGAAACGTAAGGAGTACTTGGAGCGT
GCACTGGACCCAACCATGATTGCCCACGCTGCGTTATCTCGTAGTTCTCAATTGGGTGCT
CCTTTGGCTATGGTTGACCTAGTTGGTGGTGTTTTAGGGTTCGAGTCCTCCAAGATGGCT
CGCTCTACGATTCTACCTAAGGACACCGTGAAGGAACGTGACCCAAACAAACCGTACACC
TCTAGAGAGGTAATGGGCGCTATGGGTTCAAACCTTCTGGAACAGATGCCTTCGGCTGGC
TTTGTGGCTAACGTAGGGGCTACCTTAATGAATGCTGCTGGCGTGGTCAACTCACCTAAT
AAAGCAACCGAGCAGGACTTCATGACTGGTCTTATGAACTCCACAAAAGAGTTAGTACCG
AACGACCCATTGACTCAACAGCTTGTGTTGAAGATTTATGAGGCGAACGGTGTTAACTTG
AGGGAGCGTAGGAAATAATACGACTCACTATAGGGAGAGGCGAAATAATCTTCTCCCTGT
AGTCTCTTAGATTTACTTTAAGGAGGTCAAATGGCTAACGTAATTAAAACCGTTTTGACT
TACCAGTTAGATGGCTCCAATCGTGATTTTAATATCCCGTTTGAGTATCTAGCCCGTAAG
TTCGTAGTGGTAACTCTTATTGGTGTAGACCGAAAGGTCCTTACGATTAATACAGACTAT
CGCTTTGCTACACGTACTACTATCTCTCTGACAAAGGCTTGGGGTCCAGCCGATGGCTAC
ACGACCATCGAGTTACGTCGAGTAACCTCCACTACCGACCGATTGGTTGACTTTACGGAT
GGTTCAATCCTCCGCGCGTATGACCTTAACGTCGCTCAGATTCAAACGATGCACGTAGCG
GAAGAGGCCCGTGACCTCACTACGGATACTATCGGTGTCAATAACGATGGTCACTTGGAT
GCTCGTGGTCGTCGAATTGTGAACCTAGCGAACGCCGTGGATGACCGCGATGCTGTTCCG
TTTGGTCAACTAAAGACCATGAACCAGAACTCATGGCAAGCACGTAATGAAGCCTTACAG
TTCCGTAATGAGGCTGAGACTTTCAGAAACCAAGCGGAGGGCTTTAAGAACGAGTCCAGT
ACCAACGCTACGAACACAAAGCAGTGGCGCGATGAGACCAAGGGTTTCCGAGACGAAGCC
AAGCGGTTCAAGAATACGGCTGGTCAATACGCTACATCTGCTGGGAACTCTGCTTCCGCT
GCGCATCAATCTGAGGTAAACGCTGAGAACTCTGCCACAGCATCCGCTAACTCTGCTCAT
TTGGCAGAACAGCAAGCAGACCGTGCGGAACGTGAGGCAGACAAGCTGGAAAATTACAAT
GGATTGGCTGGTGCAATTGATAAGGTAGATGGAACCAATGTGTACTGGAAAGGAAATATT
CACGCTAACGGGCGCCTTTACATGACCACAAACGGTTTTGACTGTGGCCAGTATCAACAG
TTCTTTGGTGGTGTCACTAATCGTTACTCTGTCATGGAGTGGGGAGATGAGAACGGATGG
CTGATGTATGTTCAACGTAGAGAGTGGACAACAGCGATAGGCGGTAACATCCAGTTAGTA
GTAAACGGACAGATCATCACCCAAGGTGGAGCCATGACCGGTCAGCTAAAATTGCAGAAT
GGGCATGTTCTTCAATTAGAGTCCGCATCCGACAAGGCGCACTATATTCTATCTAAAGAT
GGTAACAGGAATAACTGGTACATTGGTAGAGGGTCAGATAACAACAATGACTGTACCTTC
CACTCCTATGTACATGGTACGACCTTAACACTCAAGCAGGACTATGCAGTAGTTAACAAA
CACTTCCACGTAGGTCAGGCCGTTGTGGCCACTGATGGTAATATTCAAGGTACTAAGTGG
GGAGGTAAATGGCTGGATGCTTACCTACGTGACAGCTTCGTTGCGAAGTCCAAGGCGTGG
ACTCAGGTGTGGTCTGGTAGTGCTGGCGGTGGGGTAAGTGTGACTGTTTCACAGGATCTC
CGCTTCCGCAATATCTGGATTAAGTGTGCCAACAACTCTTGGAACTTCTTCCGTACTGGC
CCCGATGGAATCTACTTCATAGCCTCTGATGGTGGATGGTTACGATTCCAAATACACTCC
AACGGTCTCGGATTCAAGAATATTGCAGACAGTCGTTCAGTACCTAATGCAATCATGGTG
GAGAACGAGTAATTGGTAAATCACAAGGAAAGACGTGTAGTCCACGGATGGACTCTCAAG
GAGGTACAAGGTGCTATCATTAGACTTTAACAACGAATTGATTAAGGCTGCTCCAATTGT
TGGGACGGGTGTAGCAGATGTTAGTGCTCGACTGTTCTTTGGGTTAAGCCTTAACGAATG
GTTCTACGTTGCTGCTATCGCCTACACAGTGGTTCAGATTGGTGCCAAGGTAGTCGATAA
GATGATTGACTGGAAGAAAGCCAATAAGGAGTGATATGTATGGAAAAGGATAAGAGCCTT
ATTACATTCTTAGAGATGTTGGACACTGCGATGGCTCAGCGTATGCTTGCGGACCTTTCG
GACCATGAGCGTCGCTCTCCGCAACTCTATAATGCTATTAACAAACTGTTAGACCGCCAC
AAGTTCCAGATTGGTAAGTTGCAGCCGGATGTTCACATCTTAGGTGGCCTTGCTGGTGCT
CTTGAAGAGTACAAAGAGAAAGTCGGTGATAACGGTCTTACGGATGATGATATTTACACA
TTACAGTGATATACTCAAGGCCACTACAGATAGTGGTCTTTATGGATGTCATTGTCTATA
CGAGATGCTCCTACGTGAAATCTGAAAGTTAACGGGAGGCATTATGCTAGAATTTTTACG
TAAGCTAATCCCTTGGGTTCTCGCTGGGATGCTATTCGGGTTAGGATGGCATCTAGGGTC
AGACTCAATGGACGCTAAATGGAAACAGGAGGTACACAATGAGTACGTTAAGAGAGTTGA
GGCTGCGAAGAGCACTCAAAGAGCAATCGATGCGGTATCTGCTAAGTATCAAGAAGACCT
TGCCGCGCTGGAAGGGAGCACTGATAGGATTATTTCTGATTTGCGTAGCGACAATAAGCG
GTTGCGCGTCAGAGTCAAAACTACCGGAACCTCCGATGGTCAGTGTGGATTCGAGCCTGA
TGGTCGAGCCGAACTTGACGACCGAGATGCTAAACGTATTCTCGCAGTGACCCAGAAGGG
TGACGCATGGATTCGTGCGTTACAGGATACTATTCGTGAACTGCAACGTAAGTAGGAAAT
CAAGTAAGGAGGCAATGTGTCTACTCAATCCAATCGTAATGCGCTCGTAGTGGCGCAACT
GAAAGGAGACTTCGTGGCGTTCCTATTCGTCTTATGGAAGGCGCTAAACCTACCGGTGCC
CACTAAGTGTCAGATTGACATGGCTAAGGTGCTGGCGAATGGAGACAACAAGAAGTTCAT
CTTACAGGCTTTCCGTGGTATCGGTAAGTCGTTCATCACATGTGCGTTCGTTGTGTGGTC
CTTATGGAGAGACCCTCAGTTGAAGATACTTATCGTATCAGCCTCTAAGGAGCGTGCAGA
CGCTAACTCCATCTTTATTAAGAACATCATTGACCTGCTGCCATTCCTATCTGAGTTAAA
GCCAAGACCCGGACAGCGTGACTCGGTAATCAGCTTTGATGTAGGCCCAGCCAATCCTGA
CCACTCTCCTAGTGTGAAATCAGTAGGTATCACTGGTCAGTTAACTGGTAGCCGTGCTGA
CATTATCATTGCGGATGACGTTGAGATTCCGTCTAACAGCGCAACTATGGGTGCCCGTGA
GAAGCTATGGACTCTGGTTCAGGAGTTCGCTGCGTTACTTAAACCGCTGCCTTCCTCTCG
CGTTATCTACCTTGGTACACCTCAGACAGAGATGACTCTCTATAAGGAACTTGAGGATAA
CCGTGGGTACACAACCATTATCTGGCCTGCTCTGTACCCAAGGACACGTGAAGAGAACCT
CTATTACTCACAGCGTCTTGCTCCTATGTTACGCGCTGAGTACGATGAGAACCCTGAGGC
ACTTGCTGGGACTCCAACAGACCCAGTGCGCTTTGACCGTGATGACCTGCGCGAGCGTGA
GTTGGAATACGGTAAGGCTGGCTTTACGCTACAGTTCATGCTTAACCCTAACCTTAGTGA
TGCCGAGAAGTACCCGCTGAGGCTTCGTGACGCTATCGTAGCGGCCTTAGACTTAGAGAA
GGCCCCAATGCATTACCAGTGGCTTCCGAACCGTCAGAACATCATTGAGGACCTTCCTAA
CGTTGGCCTTAAGGGTGATGACCTGCATACGTACCACGATTGTTCCAACAACTCAGGTCA
GTACCAACAGAAGATTCTGGTCATTGACCCTAGTGGTCGCGGTAAGGACGAAACAGGTTA
CGCTGTGCTGTACACACTGAACGGTTACATCTACCTTATGGAAGCTGGAGGTTTCCGTGA
TGGCTACTCCGATAAGACCCTTGAGTTACTCGCTAAGAAGGCAAAGCAATGGGGAGTCCA
GACGGTTGTCTACGAGAGTAACTTCGGTGACGGTATGTTCGGTAAGGTATTCAGTCCTAT
CCTTCTTAAACACCACAACTGTGCGATGGAAGAGATTCGTGCCCGTGGTATGAAAGAGAT
GCGTATTTGCGATACCCTTGAGCCAGTCATGCAGACTCACCGCCTTGTAATTCGTGATGA
GGTCATTAGGGCCGACTACCAGTCCGCTCGTGACGTAGACGGTAAGCATGACGTTAAGTA
CTCGTTGTTCTACCAGATGACCCGTATCACTCGTGAGAAAGGCGCTCTGGCTCATGATGA
CCGATTGGATGCCCTTGCGTTAGGCATTGAGTATCTCCGTGAGTCCATGCAGTTGGATTC
CGTTAAGGTCGAGGGTGAAGTACTTGCTGACTTCCTTGAGGAACACATGATGCGTCCTAC
GGTTGCTGCTACGCATATCATTGAGATGTCTGTGGGAGGAGTTGATGTGTACTCTGAGGA
CGATGAGGGTTACGGTACGTCTTTCATTGAGTGGTGATTTATGCATTAGGACTGCATAGG
GATGCACTATAGACCACGGATGGTCAGTTCTTTAAGTTACTGAAAAGACACGATAAATTA
ATACGACTCACTATAGGGAGAGGAGGGACGAAAGGTTACTATATAGATACTGAATGAATA
CTTATAGAGTGCATAAAGTATGCATAATGGTGTACCTAGAGTGACCTCTAAGAATGGTGA
TTATATTGTATTAGTATCACCTTAACTTAAGGACCAACATAAAGGGAGGAGACTCATGTT
CCGCTTATTGTTGAACCTACTGCGGCATAGAGTCACCTACCGATTTCTTGTGGTACTTTG
TGCTGCCCTTGGGTACGCATCTCTTACTGGAGACCTCAGTTCACTGGAGTCTGTCGTTTG
CTCTATACTCACTTGTAGCGATTAGGGTCTTCCTGACCGACTGATGGCTCACCGAGGGAT
TCAGCGGTATGATTGCATCACACCACTTCATCCCTATAGAGTCAAGTCCTAAGGTATACC
CATAAAGAGCCTCTAATGGTCTATCCTAAGGTCTATACCTAAAGATAGGCCATCCTATCA
GTGTCACCTAAAGAGGGTCTTAGAGAGGGCCTATGGAGTTCCTATAGGGTCCTTTAAAAT
ATACCATAAAAATCTGAGTGACTATCTCACAGTGTACGGACCTAAAGTTCCCCCATAGGG
GGTACCTAAAGCCCAGCCAATCACCTAAAGTCAACCTTCGGTTGACCTTGAGGGTTCCCT
AAGGGTTGGGGATGACCCTTGGGTTTGTCTTTGGGTGTTACCTTGAGTGTCTCTCTGTGT
CCCT
>T7:12(Plac-1)13 
TCTCACAGTGTACGGACCTAAAGTTCCCCCATAGGGGGTACCTAAAGCCCAGCCAATCAC
CTAAAGTCAACCTTCGGTTGACCTTGAGGGTTCCCTAAGGGTTGGGGATGACCCTTGGGT
TTGTCTTTGGGTGTTACCTTGAGTGTCTCTCTGTGTCCCTATCTGTTACAGTCTCCTAAA
GTATCCTCCTAAAGTCACCTCCTAACGTCCATCCTAAAGCCAACACCTAAAGCCTACACC
TAAAGACCCATCAAGTCAACGCCTATCTTAAAGTTTAAACATAAAGACCAGACCTAAAGA
CCAGACCTAAAGACACTACATAAAGACCAGACCTAAAGACGCCTTGTTGTTAGCCATAAA
GTGATAACCTTTAATCATTGTCTTTATTAATACGACTCACTATAGGAGAACCTTAAGGTT
TAACTTTAAGACCCTTAAGTGTTAATTAGAGATTTAAATTAAAGAATTACTAAGAGAGGA
CTTTAAGTATGCGTAACTTCGAAAAGATGACCAAACGTTCTAACCGTAATGCTCGTGACT
TCGAGGCAACCAAAGGTCGCAAGTTGAATAAGACTAAGCGTGACCGCTCTCACAAGCGTA
GCTGGGAGGGTCAGTAAGATGGGACGTTTATATAGTGGTAATCTGGCAGCATTCAAGGCA
GCAACAAACAAGCTGTTCCAGTTAGACTTAGCGGTCATTTATGATGACTGGTATGATGCC
TATACAAGAAAAGATTGCATACGGTTACGTATTGAGGACAGGAGTGGAAACCTGATTGAT
ACTAGCACCTTCTACCACCACGACGAGGACGTTCTGTTCAATATGTGTACTGATTGGTTG
AACCATATGTATGACCAGTTGAAGGACTGGAAGTAATACGACTCAGTATAGGGACAATGC
TTAAGGTCGCTCTCTAGGAGTGGCCTTAGTCATTTAACCAATAGGAGATAAACATTATGA
TGAACATTAAGACTAACCCGTTTAAAGCCGTGTCTTTCGTAGAGTCTGCCATTAAGAAGG
CTCTGGATAACGCTGGGTATCTTATCGCTGAAATCAAGTACGATGGTGTACGCGGGAACA
TCTGCGTAGACAATACTGCTAACAGTTACTGGCTCTCTCGTGTATCTAAAACGATTCCGG
CACTGGAGCACTTAAACGGGTTTGATGTTCGCTGGAAGCGTCTACTGAACGATGACCGTT
GCTTCTACAAAGATGGCTTTATGCTTGATGGGGAACTCATGGTCAAGGGCGTAGACTTTA
ACACAGGGTCCGGCCTACTGCGTACCAAATGGACTGACACGAAGAACCAAGAGTTCCATG
AAGAGTTATTCGTTGAACCAATCCGTAAGAAAGATAAAGTTCCCTTTAAGCTGCACACTG
GACACCTTCACATAAAACTGTACGCTATCCTCCCGCTGCACATCGTGGAGTCTGGAGAAG
ACTGTGATGTCATGACGTTGCTCATGCAGGAACACGTTAAGAACATGCTGCCTCTGCTAC
AGGAATACTTCCCTGAAATCGAATGGCAAGCGGCTGAATCTTACGAGGTCTACGATATGG
TAGAACTACAGAAACTGTACGAGCAGAAGCGAGCAGAAGGCCATGAGGGTCTCATTGTGA
AAGACCCGATGTGTATCTATAAGCGCGGTAAGAAATCTGGCTGGTGGAAAATGAAACCTG
AGAACGAAGCTGACGGTATCATTCAGGGTCTGGTATGGGGTACAAAAGGTCTGGCTAATG
AAGGTAAAGTGATTGGTTTTGAGGTGCTTCTTGAGAGTGGTCGTTTAGTTAACGCCACGA
ATATCTCTCGCGCCTTAATGGATGAGTTCACTGAGACAGTAAAAGAGGCCACCCTAAGTC
AATGGGGATTCTTTAGCCCATACGGTATTGGCGACAACGATGCTTGTACTATTAACCCTT
ACGATGGCTGGGCGTGTCAAATTAGCTACATGGAGGAAACACCTGATGGCTCTTTGCGGC
ACCCATCGTTCGTAATGTTCCGTGGCACCGAGGACAACCCTCAAGAGAAAATGTAATCAC
ACTGGCTCACCTTCGGGTGGGCCTTTCTGCGTTTATAAGGAGACACTTTATGTTTAAGAA
GGTTGGTAAATTCCTTGCGGCTTTGGCAGCTATCCTGACGCTTGCGTATATTCTTGCGGT
ATACCCTCAAGTAGCACTAGTAGTAGTTGGCGCTTGTTACTTAGCGGCAGTGTGTGCTTG
CGTGTGGAGTATAGTTAACTGGTAATACGACTCACTAAAGGAGGTACACACCATGATGTA
CTTAATGCCATTACTCATCGTCATTGTAGGATGCCTTGCGCTCCACTGTAGCGATGATGA
TATGCCAGATGGTCACGCTTAATACGACTCACTAAAGGAGACACTATATGTTTCGACTTC
ATTACAACAAAAGCGTTAAGAATTTCACGGTTCGCCGTGCTGACCGTTCAATCGTATGTG
CGAGCGAGCGCCGAGCTAAGATACCTCTTATTGGTAACACAGTTCCTTTGGCACCGAGCG
TCCACATCATTATCACCCGTGGTGACTTTGAGAAAGCAATAGACAAGAAACGTCCGGTTC
TTAGTGTGGCAGTGACCCGCTTCCCGTTCGTCCGTCTGTTACTCAAACGAATCAAGGAGG
TGTTCTGATGGGACTGTTAGATGGTGAAGCCTGGGAAAAAGAAAACCCGCCAGTACAAGC
AACTGGGTGTATAGCTTGCTTAGAGAAAGATGACCGTTATCCACACACCTGTAACAAAGG
AGCTAACGATATGACCGAACGTGAACAAGAGATGATCATTAAGTTGATAGACAATAATGA
AGGTCGCCCAGATGATTTGAATGGCTGCGGTATTCTCTGCTCCAATGTCCCTTGCCACCT
CTGCCCCGCAAATAACGATCAAAAGATAACCTTAGGTGAAATCCGAGCGATGGACCCACG
TAAACCACATCTGAATAAACCTGAGGTAACTCCTACAGATGACCAGCCTTCCGCTGAGAC
AATCGAAGGTGTCACTAAGCCTTCCCACTACATGCTGTTTGACGACATTGAGGCTATCGA
AGTGATTGCTCGTTCAATGACCGTTGAGCAGTTCAAGGGATACTGCTTCGGTAACATCTT
AAAGTACAGACTACGTGCTGGTAAGAAGTCAGAGTTAGCGTACTTAGAGAAAGACCTAGC
GAAAGCAGACTTCTATAAAGAACTCTTTGAGAAACATAAGGATAAATGTTATGCATAACT
TCAAGTCAACCCACCTGCCGACAGCCTATCTGATGACTTCACATCTTGCTCAGAGTGGTG
CCGAAAGATGTGGGAAGAGACATTCGACGATGCGTACATCAAGCTGTATGAACTTTGGAA
ATCGAGAGGTCAATGACTATGTCAAACGTAAATACAGGTTCACTTAGTGTGGACAATAAG
AAGTTTTGGGCTACCGTAGAGTCCTCGGAGCATTCCTTCGAGGTTCCAATCTACGCTGAG
ACCCTAGACGAAGCTCTGGAGTTAGCCGAATGGCAATACGTTCCGGCTGGCTTTGAGGTT
ACTCGTGTGCGTCCTTGTGTAGCACCGAAGTAATACGACTCACTATTAGGGAAGACTCCC
TCTGAGAAACCAAACGAAACCTAAAGGAGATTAACATTATGGCTAAGAAGATTTTCACCT
CTGCGCTGGGTGCCGCTGAACCTTACGCTTACATCGCCAAGCCGGACTACGGCAACGAAG
AGCGTGGCTTTGGGAACCCTCGTGGTGTCTATAAAGTTGACCTGACTATTCCCAACAAAG
ACCCGCGCTGCCAGCGTATGGTCGATGAAATCGTGAAGTGTCACGAAGAGGCTTATGCTG
CTGCCGTTGAGGAATACGAAGCTAATCCACCTGCTGTAGCTCGTGGTAAGAAACCGCTGA
AACCGTATGAGGGTGACATGCCGTTCTTCGATAACGGTGACGGTACGACTACCTTTAAGT
TCAAATGCTACGCGTCTTTCCAAGACAAGAAGACCAAAGAGACCAAGCACATCAATCTGG
TTGTGGTTGACTCAAAAGGTAAGAAGATGGAAGACGTTCCGATTATCGGTGGTGGCTCTA
AGCTGAAAGTTAAATATTCTCTGGTTCCATACAAGTGGAACACTGCTGTAGGTGCGAGCG
TTAAGCTGCAACTGGAATCCGTGATGCTGGTCGAACTGGCTACCTTTGGTGGCGGTGAAG
ACGATTGGGCTGACGAAGTTGAAGAGAACGGCTATGTTGCCTCTGGTTCTGCCAAAGCGA
GCAAACCACGCGACGAAGAAAGCTGGGACGAAGACGACGAAGAGTCCGAGGAAGCAGACG
AAGACGGAGACTTCTAAGTGGAACTGCGGGAGAAAATCCTTGAGCGAATCAAGGTGACTT
CCTCTGGGTGTTGGGAGTGGCAGGGCGCTACGAACAATAAAGGGTACGGGCAGGTGTGGT
GCAGCAATACCGGAAAGGTTGTCTACTGTCATCGCGTAATGTCTAATGCTCCGAAAGGTT
CTACCGTCCTGCACTCCTGTGATAATCCATTATGTTGTAACCCTGAACACCTATCCATAG
GAACTCCAAAAGAGAACTCCACTGACATGGTAAATAAGGGTCGCTCACACAAGGGGTATA
AACTTTCAGACGAAGACGTAATGGCAATCATGGAGTCCAGCGAGTCCAATGTATCCTTAG
CTCGCACCTATGGTGTCTCCCAACAGACTATTTGTGATATACGCAAAGGGAGGCGACATG
GCAGGTTACGGCGCTAAAGGAATCCGAAAGGTTGGAGCGTTTCGCTCTGGCCTAGAGGAC
AAGGTTTCAAAGCAGTTGGAATCAAAAGGTATTAAATTCGAGTATGAAGAGTGGAAAGTG
CCTTATGTAATTCCGGCGAGCAATCACACTTACACTCCAGACTTCTTACTTCCAAACGGT
ATATTCGTTGAGACAAAGGGTCTGTGGGAAAGCGATGATAGAAAGAAGCACTTATTAATT
AGGGAGCAGCACCCCGAGCTAGACATCCGTATTGTCTTCTCAAGCTCACGTACTAAGTTA
TACAAAGGTTCTCCAACGTCTTATGGAGAGTTCTGCGAAAAGCATGGTATTAAGTTCGCT
GATAAACTGATACCTGCTGAGTGGATAAAGGAACCCAAGAAGGAGGTCCCCTTTGATAGA
TTAAAAAGGAAAGGAGGAAAGAAATAATGGCTCGTGTACAGTTTAAACAACGTGAATCTA
CTGACGCAATCTTTGTTCACTGCTCGGCTACCAAGCCAAGTCAGAATGTTGGTGTCCGTG
AGATTCGCCAGTGGCACAAAGAGCAGGGTTGGCTCGATGTGGGATACCACTTTATCATCA
AGCGAGACGGTACTGTGGAGGCAGGACGAGATGAGATGGCTGTAGGCTCTCACGCTAAGG
GTTACAACCACAACTCTATCGGCGTCTGCCTTGTTGGTGGTATCGACGATAAAGGTAAGT
TCGACGCTAACTTTACGCCAGCCCAAATGCAATCCCTTCGCTCACTGCTTGTCACACTGC
TGGCTAAGTACGAAGGCGCTGTGCTTCGCGCCCATCATGAGGTGGCGCCGAAGGCTTGCC
CTTCGTTCGACCTTAAGCGTTGGTGGGAGAAGAACGAACTGGTCACTTCTGACCGTGGAT
AATTAATTGAACTCACTAAAGGGAGACCACAGCGGTTTCCCTTTGTTCGCATTGGAGGTC
AAATAATGCGCAAGTCTTATAAACAATTCTATAAGGCTCCGAGGAGGCATATCCAAGTGT
GGGAGGCAGCCAATTCGCACGATTCCGATAGTGTATTTCTTTACCACATTCCTTGTGACA
ACTGTGGGAGTAGTGATGGGAACTCGCTGTTCTCTGACGGACACACGTTCTGCTACGTAT
GCGAGAAGTGGACTGCTGGTAATGAAGACACTAAAGAGAGGGCTTCAAAACGGAAACCCT
CAGGAGGTAAACCAATGACTTACAACGTGTGGAACTTCGGGGAATCCAATGGACGCTACT
CCGCGTTAACTGCGAGAGGAATCTCCAAGGAAACCTGTCAGAAGGCTGGCTACTGGATTG
CCAAAGTAGACGGTGTGATGTACCAAGTGGCTGACTATCGGGACCAGAACGGCAACATTG
TGAGTCAGAAGGTTCGAGATAAAGATAAGAACTTTAAGACCACTGGTAGTCACAAGAGTG
ACGCTCTGTTCGGGAAGCACTTGTGGAATGGTGGTAAGAAGATTGTCGTTACAGAAGGTG
AAATCGACATGCTTACCGTGATGGAACTTCAAGACTGTAAGTATCCTGTAGTGTCGTTGG
GTCACGGTGCCTCTGCCGCTAAGAAGACATGCGCTGCCAACTACGAATACTTTGACCAGT
TCGAACAGATTATCTTAATGTTCGATATGGACGAAGCAGGGCGCAAAGCAGTCGAAGAGG
CTGCACAGGTTCTACCTGCTGGTAAGGTACGAGTGGCAGTTCTTCCGTGTAAGGATGCAA
ACGAGTGTCACCTAAATGGTCACGACCGTGAAATCATGGAGCAAGTGTGGAATGCTGGTC
CTTGGATTCCTGATGGTGTGGTATCGGCTCTTTCGTTACGTGAACGAATCCGTGAGCACC
TATCGTCCGAGGAATCAGTAGGTTTACTTTTCAGTGGCTGCACTGGTATCAACGATAAGA
CCTTAGGTGCCCGTGGTGGTGAAGTCATTATGGTCACTTCCGGTTCCGGTATGGGTAAGT
CAACGTTCGTCCGTCAACAAGCTCTACAATGGGGCACAGCGATGGGCAAGAAGGTAGGCT
TAGCGATGCTTGAGGAGTCCGTTGAGGAGACCGCTGAGGACCTTATAGGTCTACACAACC
GTGTCCGACTGAGACAATCCGACTCACTAAAGAGAGAGATTATTGAGAACGGTAAGTTCG
ACCAATGGTTCGATGAACTGTTCGGCAACGATACGTTCCATCTATATGACTCATTCGCCG
AGGCTGAGACGGATAGACTGCTCGCTAAGCTGGCCTACATGCGCTCAGGCTTGGGCTGTG
ACGTAATCATTCTAGACCACATCTCAATCGTCGTATCCGCTTCTGGTGAATCCGATGAGC
GTAAGATGATTGACAACCTGATGACCAAGCTCAAAGGGTTCGCTAAGTCAACTGGGGTGG
TGCTGGTCGTAATTTGTCACCTTAAGAACCCAGACAAAGGTAAAGCACATGAGGAAGGTC
GCCCCGTTTCTATTACTGACCTACGTGGTTCTGGCGCACTACGCCAACTATCTGATACTA
TTATTGCCCTTGAGCGTAATCAGCAAGGCGATATGCCTAACCTTGTCCTCGTTCGTATTC
TCAAGTGCCGCTTTACTGGTGATACTGGTATCGCTGGCTACATGGAATACAACAAGGAAA
CCGGATGGCTTGAACCATCAAGTTACTCAGGGGAAGAAGAGTCACACTCAGAGTCAACAG
ACTGGTCCAACGACACTGACTTCTGACAGGATTCTTGATGACTTTCCAGACGACTACGAG
AAGTTTCGCTGGAGAGTCCCATTCTAATACGACTCACTAAAGGAGACACACCATGTTCAA
ACTGATTAAGAAGTTAGGCCAACTGCTGGTTCGTATGTACAACGTGGAAGCCAAGCGACT
GAACGATGAGGCTCGTAAAGAGGCCACACAGTCACGCGCTCTGGCGATTCGCTCCAACGA
ACTGGCTGACAGTGCATCCACTAAAGTTACCGAGGCTGCCCGTGTGGCAAACCAAGCTCA
ACAGCTTTCCAAATTCTTTGAGTAATCAAACAGGAGAAACCATTATGTCTAACGTAGCTG
AAACTATCCGTCTATCCGATACAGCTGACCAGTGGAACCGTCGAGTCCACATCAACGTTC
GCAACGGTAAGGCGACTATGGTTTACCGCTGGAAGGACTCTAAGTCCTCTAAGAATCACA
CTCAGCGTATGACGTTGACAGATGAGCAAGCACTGCGTCTGGTCAATGCGCTTACCAAAG
CTGCCGTGACAGCAATTCATGAAGCTGGTCGCGTCAATGAAGCTATGGCTATCCTCGACA
AGATTGATAACTAAGAGTGGTATCCTCAAGGTCGCCAAAGTGGTGGCCTTCATGAATACT
ATTCGACTCACTATAGGAGATATTACCATGCGTGACCCTAAAGTTATCCAAGCAGAAATC
GCTAAACTGGAAGCTGAACTGGAGGACGTTAAGTACCATGAAGCTAAGACTCGCTCCGCT
GTTCACATCTTGAAGAACTTAGGCTGGACTTGGACAAGACAGACTGGCTGGAAGAAACCA
GAAGTTACCAAGCTGAGTCATAAGGTGTTCGATAAGGACACTATGACCCACATCAAGGCT
GGTGATTGGGTTAAGGTTGACATGGGAGTTGTTGGTGGATACGGCTACGTCCGCTCAGTT
AGTGGCAAATATGCACAAGTGTCATACATCACAGGTGTTACTCCACGCGGTGCAATCGTT
GCCGATAAGACCAACATGATTCACACAGGTTTCTTGACAGTTGTTTCATATGAAGAGATT
GTTAAGTCACGATAATCAATAGGAGAAATCAATATGATCGTTTCTGACATCGAAGCTAAC
GCCCTCTTAGAGAGCGTCACTAAGTTCCACTGCGGGGTTATCTACGACTACTCCACCGCT
GAGTACGTAAGCTACCGTCCGAGTGACTTCGGTGCGTATCTGGATGCGCTGGAAGCCGAG
GTTGCACGAGGCGGTCTTATTGTGTTCCACAACGGTCACAAGTATGACGTTCCTGCATTG
ACCAAACTGGCAAAGTTGCAATTGAACCGAGAGTTCCACCTTCCTCGTGAGAACTGTATT
GACACCCTTGTGTTGTCACGTTTGATTCATTCCAACCTCAAGGACACCGATATGGGTCTT
CTGCGTTCCGGCAAGTTGCCCGGAAAACGCTTTGGGTCTCACGCTTTGGAGGCGTGGGGT
TATCGCTTAGGCGAGATGAAGGGTGAATACAAAGACGACTTTAAGCGTATGCTTGAAGAG
CAGGGTGAAGAATACGTTGACGGAATGGAGTGGTGGAACTTCAACGAAGAGATGATGGAC
TATAACGTTCAGGACGTTGTGGTAACTAAAGCTCTCCTTGAGAAGCTACTCTCTGACAAA
CATTACTTCCCTCCTGAGATTGACTTTACGGACGTAGGATACACTACGTTCTGGTCAGAA
TCCCTTGAGGCCGTTGACATTGAACATCGTGCTGCATGGCTGCTCGCTAAACAAGAGCGC
AACGGGTTCCCGTTTGACACAAAAGCAATCGAAGAGTTGTACGTAGAGTTAGCTGCTCGC
CGCTCTGAGTTGCTCCGTAAATTGACCGAAACGTTCGGCTCGTGGTATCAGCCTAAAGGT
GGCACTGAGATGTTCTGCCATCCGCGAACAGGTAAGCCACTACCTAAATACCCTCGCATT
AAGACACCTAAAGTTGGTGGTATCTTTAAGAAGCCTAAGAACAAGGCACAGCGAGAAGGC
CGTGAGCCTTGCGAACTTGATACCCGCGAGTACGTTGCTGGTGCTCCTTACACCCCAGTT
GAACATGTTGTGTTTAACCCTTCGTCTCGTGACCACATTCAGAAGAAACTCCAAGAGGCT
GGGTGGGTCCCGACCAAGTACACCGATAAGGGTGCTCCTGTGGTGGACGATGAGGTACTC
GAAGGAGTACGTGTAGATGACCCTGAGAAGCAAGCCGCTATCGACCTCATTAAAGAGTAC
TTGATGATTCAGAAGCGAATCGGACAGTCTGCTGAGGGAGACAAAGCATGGCTTCGTTAT
GTTGCTGAGGATGGTAAGATTCATGGTTCTGTTAACCCTAATGGAGCAGTTACGGGTCGT
GCGACCCATGCGTTCCCAAACCTTGCGCAAATTCCGGGTGTACGTTCTCCTTATGGAGAG
CAGTGTCGCGCTGCTTTTGGCGCTGAGCACCATTTGGATGGGATAACTGGTAAGCCTTGG
GTTCAGGCTGGCATCGACGCATCCGGTCTTGAGCTACGCTGCTTGGCTCACTTCATGGCT
CGCTTTGATAACGGCGAGTACGCTCACGAGATTCTTAACGGCGACATCCACACTAAGAAC
CAGATAGCTGCTGAACTACCTACCCGAGATAACGCTAAGACGTTCATCTATGGGTTCCTC
TATGGTGCTGGTGATGAGAAGATTGGACAGATTGTTGGTGCTGGTAAAGAGCGCGGTAAG
GAACTCAAGAAGAAATTCCTTGAGAACACCCCCGCGATTGCAGCACTCCGCGAGTCTATC
CAACAGACACTTGTCGAGTCCTCTCAATGGGTAGCTGGTGAGCAACAAGTCAAGTGGAAA
CGCCGCTGGATTAAAGGTCTGGATGGTCGTAAGGTACACGTTCGTAGTCCTCACGCTGCC
TTGAATACCCTACTGCAATCTGCTGGTGCTCTCATCTGCAAACTGTGGATTATCAAGACC
GAAGAGATGCTCGTAGAGAAAGGCTTGAAGCATGGCTGGGATGGGGACTTTGCGTACATG
GCATGGGTACATGATGAAATCCAAGTAGGCTGCCGTACCGAAGAGATTGCTCAGGTGGTC
ATTGAGACCGCACAAGAAGCGATGCGCTGGGTTGGAGACCACTGGAACTTCCGGTGTCTT
CTGGATACCGAAGGTAAGATGGGTCCTAATTGGGCGATTTGCCACTGATACAGGAGGCTA
CTCATGAACGAAAGACACTTAACAGGTGCTGCTTCTGAAATGCTAGTAGCCTACAAATTT
ACCAAAGCTGGGTACACTGTCTATTACCCTATGCTGACTCAGAGTAAAGAGGACTTGGTT
GTATGTAAGGATGGTAAATTTAGTAAGGTTCAGGTTAAAACAGCCACAACGGTTCAAACC
AACACAGGAGATGCCAAGCAGGTTAGGCTAGGTGGATGCGGTAGGTCCGAATATAAGGAT
GGAGACTTTGACATTCTTGCGGTTGTGGTTGACGAAGATGTGCTTATTTTCACATGGGAC
GAAGTAAAAGGTAAGACATCCATGTGTGTCGGCAAGAGAAACAAAGGCATAAAACTATAG
GAGAAATTATTATGGCTATGACAAAGAAATTTAAAGTGTCCTTCGACGTTACCGCAAAGA
TGTCGTCTGACGTTCAGGCAATCTTAGAGAAAGATATGCTGCATCTATGTAAGCAGGTCG
GCTCAGGTGCGATTGTCCCCAATGGTAAACAGAAGGAAATGATTGTCCAGTTCCTGACAC
ACGGTATGGAAGGATTGATGACATTCGTAGTACGTACATCATTTCGTGAGGCCATTAAGG
ACATGCACGAAGAGTATGCAGATAAGGACTCTTTCAAACAATCTCCTGCAACAGTACGGG
AGGTGTTCTGATGTCTGACTACCTGAAAGTGCTGCAAGCAATCAAAAGTTGCCCTAAGAC
TTTCCAGTCCAACTATGTACGGAACAATGCGAGCCTCGTAGCGGAGGCCGCTTCCCGTGG
TCACATCTCGTGCCTGACTACTAGTGGACGTAACGGTGGCGCTTGGGAAATCACTGCTTC
CGGTACTCGCTTTCTGAAACGAATGGGAGGATGTGTCTAATGTCTCGTGACCTTGTGACT
ATTCCACGCGATGTGTGGAACGATATACAGGGCTACATCGACTCTCTGGAACGTGAGAAC
GATAGCCTTAAGAATCAACTAATGGAAGCTGACGAATACGTAGCGGAACTAGAGGAGAAA
CTTAATGGCACTTCTTGACCTTAAACAATTCTATGAGTTACGTGAAGGCTGCGACGACAA
GGGTATCCTTGTGATGGACGGCGACTGGCTGGTCTTCCAAGCTATGAGTGCTGCTGAGTT
TGATGCCTCTTGGGAGGAAGAGATTTGGCACCGATGCTGTGACCACGCTAAGGCCCGTCA
GATTCTTGAGGATTCCATTAAGTCCTACGAGACCCGTAAGAAGGCTTGGGCAGGTGCTCC
AATTGTCCTTGCGTTCACCGATAGTGTTAACTGGCGTAAAGAACTGGTTGACCCGAACTA
TAAGGCTAACCGTAAGGCCGTGAAGAAACCTGTAGGGTACTTTGAGTTCCTTGATGCTCT
CTTTGAGCGCGAAGAGTTCTATTGCATCCGTGAGCCTATGCTTGAGGGTGATGACGTTAT
GGGAGTTATTGCTTCCAATCCGTCTGCCTTCGGTGCTCGTAAGGCTGTAATCATCTCTTG
CGATAAGGACTTTAAGACCATCCCTAACTGTGACTTCCTGTGGTGTACCACTGGTAACAT
CCTGACTCAGACCGAAGAGTCCGCTGACTGGTGGCACCTCTTCCAGACCATCAAGGGTGA
CATCACTGATGGTTACTCAGGGATTGCTGGATGGGGTGATACCGCCGAGGACTTCTTGAA
TAACCCGTTCATAACCGAGCCTAAAACGTCTGTGCTTAAGTCCGGTAAGAACAAAGGCCA
AGAGGTTACTAAATGGGTTAAACGCGACCCTGAGCCTCATGAGACGCTTTGGGACTGCAT
TAAGTCCATTGGCGCGAAGGCTGGTATGACCGAAGAGGATATTATCAAGCAGGGCCAAAT
GGCTCGAATCCTACGGTTCAACGAGTACAACTTTATTGACAAGGAGATTTACCTGTGGAG
ACCGTAGCGTATATTGGTCTGGGTCTTTGTGTTCTCGGAGTGTGCCTCATTTCGTGGGGC
CTTTGGGACTTAGCCAGAATAATCAAGTCGTTACACGACACTAAGTGATAAACTCAAGGT
CCCTAAATTAATACGACTCACTATAGGGAGATAGGGGCCTTTACGATTATTACTTTAAGA
TTTAACTCTAAGAGGAATCTTTATTATGTTAACACCTATTAACCAATTACTTAAGAACCC
TAACGATATTCCAGATGTACCTCGTGCAACCGCTGAGTATCTACAGGTTCGATTCAACTA
TGCGTACCTCGAAGCGTCTGGTCATATAGGACTTATGCGTGCTAATGGTTGTAGTGAGGC
CCACATCTTGGGTTTCATTCAGGGCCTACAGTATGCCTCTAACGTCATTGACGAGATTGA
GTTACGCAAGGAACAACTAAGAGATGATGGGGAGGATTGACACTATGTGTTTCTCACCGA
AAATTAAAACTCCGAAGATGGATACCAATCAGATTCGAGCCGTTGAGCCAGCGCCTCTGA
CCCAAGAAGTGTCAAGCGTGGAGTTCGGTGGGTCTTCTGATGAGACGGATACCGAGGGCA
CCGAAGTGTCTGGACGCAAAGGCCTCAAGGTCGAACGTGATGATTCCGTAGCGAAGTCTA
AAGCCAGCGGCAATGGCTCCGCTCGTATGAAATCTTCCATCCGTAAGTCCGCATTTGGAG
GTAAGAAGTGATGTCTGAGTTCACATGTGTGGAGGCTAAGAGTCGCTTCCGTGCAATCCG
GTGGACTGTGGAACACCTTGGGTTGCCTAAAGGATTCGAAGGACACTTTGTGGGCTACAG
CCTCTACGTAGACGAAGTGATGGACATGTCTGGTTGCCGTGAAGAGTACATTCTGGACTC
TACCGGAAAACATGTAGCGTACTTCGCGTGGTGCGTAAGCTGTGACATTCACCACAAAGG
AGACATTCTGGATGTAACGTCCGTTGTCATTAATCCTGAGGCAGACTCTAAGGGCTTACA
GCGATTCCTAGCGAAACGCTTTAAGTACCTTGCGGAACTCCACGATTGCGATTGGGTGTC
TCGTTGTAAGCATGAAGGCGAGACAATGCGTGTATACTTTAAGGAGGTATAAGTTATGGG
TAAGAAAGTTAAGAAGGCCGTGAAGAAAGTCACCAAGTCCGTTAAGAAAGTCGTTAAGGA
AGGGGCTCGTCCGGTTAAACAGGTTGCTGGCGGTCTAGCTGGTCTGGCTGGTGGTACTGG
TGAAGCACAGATGGTGGAAGTACCACAAGCTGCCGCACAGATTGTTGACGTACCTGAGAA
AGAGGTTTCCACTGAGGACGAAGCACAGACAGAAAGCGGACGCAAGAAAGCTCGTGCTGG
CGGTAAGAAATCCTTGAGTGTAGCCCGTAGCTCCGGTGGCGGTATCAACATTTAATCAGG
AGGTTATCGTGGAAGACTGCATTGAATGGACCGGAGGTGTCAACTCTAAGGGTTATGGTC
GTAAGTGGGTTAATGGTAAACTTGTGACTCCACATAGGCACATCTATGAGGAGACATATG
GTCCAGTTCCAACAGGAATTGTGGTGATGCATATCTGCGATAACCCTAGGTGCTATAACA
TAAAGCACCTTACGCTTGGAACTCCAAAGGATAATTCCGAGGACATGGTTACCAAAGGTA
GACAGGCTAAAGGAGAGGAACTAAGCAAGAAACTTACAGAGTCAGACGTTCTCGCTATAC
GCTCTTCAACCTTAAGCCACCGCTCCTTAGGAGAACTGTATGGAGTCAGTCAATCAACCA
TAACGCGAATACTACAGCGTAAGACATGGAGACACATTTAATGGCTGAGAAACGAACAGG
ACTTGCGGAGGATGGCGCAAAGTCTGTCTATGAGCGTTTAAAGAACGACCGTGCTCCCTA
TGAGACACGCGCTCAGAATTGCGCTCAATATACCATCCCATCATTGTTCCCTAAGGACTC
CGATAACGCCTCTACAGATTATCAAACTCCGTGGCAAGCCGTGGGCGCTCGTGGTCTGAA
CAATCTAGCCTCTAAGCTCATGCTGGCTCTATTCCCTATGCAGACTTGGATGCGACTTAC
TATATCTGAATATGAAGCAAAGCAGTTACTGAGCGACCCCGATGGACTCGCTAAGGTCGA
TGAGGGCCTCTCGATGGTAGAGCGTATCATCATGAACTACATTGAGTCTAACAGTTACCG
CGTGACTCTCTTTGAGGCTCTCAAACAGTTAGTCGTAGCTGGTAACGTCCTGCTGTACCT
ACCGGAACCGGAAGGGTCAAACTATAATCCCATGAAGCTGTACCGATTGTCTTCTTATGT
GGTCCAACGAGACGCATTCGGCAACGTTCTGCAAATGGTGACTCGTGACCAGATAGCTTT
TGGTGCTCTCCCTGAGGACATCCGTAAGGCTGTAGAAGGTCAAGGTGGTGAGAAGAAAGC
TGATGAGACAATCGACGTGTACACTCACATCTATCTGGATGAGGACTCAGGTGAATACCT
CCGATACGAAGAGGTCGAGGGTATGGAAGTCCAAGGCTCCGATGGGACTTATCCTAAAGA
GGCTTGCCCATACATCCCGATTCGGATGGTCAGACTAGATGGTGAATCCTACGGTCGTTC
GTACATTGAGGAATACTTAGGTGACTTACGGTCCCTTGAAAATCTCCAAGAGGCTATCGT
CAAGATGTCCATGATTAGCTCTAAGGTTATCGGCTTAGTGAATCCTGCTGGTATCACCCA
GCCACGCCGACTGACCAAAGCTCAGACTGGTGACTTCGTTACTGGTCGTCCAGAAGACAT
CTCGTTCCTCCAACTGGAGAAGCAAGCAGACTTTACTGTAGCTAAAGCCGTAAGTGACGC
TATCGAGGCTCGCCTTTCGTTTGCCTTTATGTTGAACTCTGCGGTTCAGCGTACAGGTGA
ACGTGTGACCGCCGAAGAGATTCGGTATGTAGCTTCTGAACTTGAAGATACTTTAGGTGG
TGTCTACTCTATCCTTTCTCAAGAATTACAATTGCCTCTGGTACGAGTGCTCTTGAAGCA
ACTACAAGCCACGCAACAGATTCCTGAGTTACCTAAGGAAGCCGTAGAGCCAACCATTAG
TACAGGTCTGGAAGCAATTGGTCGAGGACAAGACCTTGATAAGCTGGAGCGGTGTGTCAC
TGCGTGGGCTGCACTGGCACCTATGCGGGACGACCCTGATATTAACCTTGCGATGATTAA
GTTACGTATTGCCAACGCTATCGGTATTGACACTTCTGGTATTCTACTCACCGAAGAACA
GAAGCAACAGAAGATGGCCCAACAGTCTATGCAAATGGGTATGGATAATGGTGCTGCTGC
GCTGGCTCAAGGTATGGCTGCACAAGCTACAGCTTCACCTGAGGCTATGGCTGCTGCCGC
TGATTCCGTAGGTTTACAGCCGGGAATTTAATACGACTCACTATAGGGAGACCTCATCTT
TGAAATGAGCGATGACAAGAGGTTGGAGTCCTCGGTCTTCCTGTAGTTCAACTTTAAGGA
GACAATAATAATGGCTGAATCTAATGCAGACGTATATGCATCTTTTGGCGTGAACTCCGC
TGTGATGTCTGGTGGTTCCGTTGAGGAACATGAGCAGAACATGCTGGCTCTTGATGTTGC
TGCCCGTGATGGCGATGATGCAATCGAGTTAGCGTCAGACGAAGTGGAAACAGAACGTGA
CCTGTATGACAACTCTGACCCGTTCGGTCAAGAGGATGACGAAGGCCGCATTCAGGTTCG
TATCGGTGATGGCTCTGAGCCGACCGATGTGGACACTGGAGAAGAAGGCGTTGAGGGCAC
CGAAGGTTCCGAAGAGTTTACCCCACTGGGCGAGACTCCAGAAGAACTGGTAGCTGCCTC
TGAGCAACTTGGTGAGCACGAAGAGGGCTTCCAAGAGATGATTAACATTGCTGCTGAGCG
TGGCATGAGTGTCGAGACCATTGAGGCTATCCAGCGTGAGTACGAGGAGAACGAAGAGTT
GTCCGCCGAGTCCTACGCTAAGCTGGCTGAAATTGGCTACACGAAGGCTTTCATTGACTC
GTATATCCGTGGTCAAGAAGCTCTGGTGGAGCAGTACGTAAACAGTGTCATTGAGTACGC
TGGTGGTCGTGAACGTTTTGATGCACTGTATAACCACCTTGAGACGCACAACCCTGAGGC
TGCACAGTCGCTGGATAATGCGTTGACCAATCGTGACTTAGCGACCGTTAAGGCTATCAT
CAACTTGGCTGGTGAGTCTCGCGCTAAGGCGTTCGGTCGTAAGCCAACTCGTAGTGTGAC
TAATCGTGCTATTCCGGCTAAACCTCAGGCTACCAAGCGTGAAGGCTTTGCGGACCGTAG
CGAGATGATTAAAGCTATGAGTGACCCTCGGTATCGCACAGATGCCAACTATCGTCGTCA
AGTCGAACAGAAAGTAATCGATTCGAACTTCTGATAGACTTCGAAATTAATACGACTCAC
TATAGGGAGACCACAACGGTTTCCCTCTAGAAATAATTTTGTTTAACTTTAAGAAGGAGA
TATACATATGGCTAGCATGACTGGTGGACAGCAAATGGGTACTAACCAAGGTAAAGGTGT
AGTTGCTGCTGGAGATAAACTGGCGTTGTTCTTGAAGGTATTTGGCGGTGAAGTCCTGAC
TGCGTTCGCTCGTACCTCCGTGACCACTTCTCGCCACATGGTACGTTCCATCTCCAGCGG
TAAATCCGCTCAGTTCCCTGTTCTGGGTCGCACTCAGGCAGCGTATCTGGCTCCGGGCGA
GAACCTCGACGATAAACGTAAGGACATCAAACACACCGAGAAGGTAATCACCATTGACGG
TCTCCTGACGGCTGACGTTCTGATTTATGATATTGAGGACGCGATGAACCACTACGACGT
TCGCTCTGAGTATACCTCTCAGTTGGGTGAATCTCTGGCGATGGCTGCGGATGGTGCGGT
TCTGGCTGAGATTGCCGGTCTGTGTAACGTGGAAAGCAAATATAATGAGAACATCGAGGG
CTTAGGTACTGCTACCGTAATTGAGACCACTCAGAACAAGGCCGCACTTACCGACCAAGT
TGCGCTGGGTAAGGAGATTATTGCGGCTCTGACTAAGGCTCGTGCGGCTCTGACCAAGAA
CTATGTTCCGGCTGCTGACCGTGTGTTCTACTGTGACCCAGATAGCTACTCTGCGATTCT
GGCAGCACTGATGCCGAACGCAGCAAACTACGCTGCTCTGATTGACCCTGAGAAGGGTTC
TATCCGCAACGTTATGGGCTTTGAGGTTGTAGAAGTTCCGCACCTCACCGCTGGTGGTGC
TGGTACCGCTCGTGAGGGCACTACTGGTCAGAAGCACGTCTTCCCTGCCAATAAAGGTGA
GGGTAATGTCAAGGTTGCTAAGGACAACGTTATCGGCCTGTTCATGCACCGCTCTGCGGT
AGGTACTGTTAAGCTGCGTGACTTGGCTCTGGAGCGCGCTCGCCGTGCTAACTTCCAAGC
GGACCAGATTATCGCTAAGTACGCAATGGGCCACGGTGGTCTTCGCCCAGAAGCTGCTGG
TGCAGTGGTTTTCAAAGTGGAGTAATGCTGGGGGTGGCCTCAACGGTTGCTGCTAGTCCC
GAAGAGGCGAGTGTTACTTCAACAGAAGAAACCTTAACGCCAGCACAGAAGGCCGCACGC
ACCCGCGCTGCTAACAAAGCCCGAAAGGAAGCTGAGTTGGCTGCTGCCACCGCTGAGCAA
TAACTAGCATAACCCCTTGGGGCCTCTAAACGGGTCTTGAGGGGTTTTTTGCTGAAAGGA
GGAACTATATGCGCTCATACGATATGAACGTTAAGACTGCCGCTGAGTTATCAGCTGTGA
ACGACATTCTGGCGTCTATCGGTGAACCTCCGGTATCAACGCTGGAAGGTGACGCTAACG
CAGATGCAGCGAACGCTCGGCGTATTCTCAACAAGATTAACCGACAGATTCAATCTCGTG
GATGGACGTTCAACATTGAGGAAGGCATAACGCTACTACCTGATGTTTACTCCAACCTGA
TTGTATACAGTGACGACTATTTATCCCTAATGTCTACTTCCGGTCAATCCATCTACGTTA
ACCGAGGTGGCTATGTGTATGACCGAACGAGTCAATCAGACCGCTTTGACTCTGGTATTA
CTGTGAACATTATTCGTCTCCGCGACTACGATGAGATGCCTGAGTGCTTCCGTTACTGGA
TTGTCACCAAGGCTTCCCGTCAGTTCAACAACCGATTCTTTGGGGCACCGGAAGTAGAGG
GTGTACTCCAAGAAGAGGAAGATGAGGCTAGACGTCTCTGCATGGAGTATGAGATGGACT
ACGGTGGGTACAATATGCTGGATGGAGATGCGTTCACTTCTGGTCTACTGACTCGCTAAC
ATTAATAAATAAGGAGGCTCTAATGGCACTCATTAGCCAATCAATCAAGAACTTGAAGGG
TGGTATCAGCCAACAGCCTGACATCCTTCGTTATCCAGACCAAGGGTCACGCCAAGTTAA
CGGTTGGTCTTCGGAGACCGAGGGCCTCCAAAAGCGTCCACCTCTTGTTTTCTTAAATAC
ACTTGGAGACAACGGTGCGTTAGGTCAAGCTCCGTACATCCACCTGATTAACCGAGATGA
GCACGAACAGTATTACGCTGTGTTCACTGGTAGCGGAATCCGAGTGTTCGACCTTTCTGG
TAACGAGAAGCAAGTTAGGTATCCTAACGGTTCCAACTACATCAAGACCGCTAATCCACG
TAACGACCTGCGAATGGTTACTGTAGCAGACTATACGTTCATCGTTAACCGTAACGTTGT
TGCACAGAAGAACACAAAGTCTGTCAACTTACCGAATTACAACCCTAATCAAGACGGATT
GATTAACGTTCGTGGTGGTCAGTATGGTAGGGAACTAATTGTACACATTAACGGTAAAGA
CGTTGCGAAGTATAAGATACCAGATGGTAGTCAACCTGAACACGTAAACAATACGGATGC
CCAATGGTTAGCTGAAGAGTTAGCCAAGCAGATGCGCACTAACTTGTCTGATTGGACTGT
AAATGTAGGGCAAGGGTTCATCCATGTGACCGCACCTAGTGGTCAACAGATTGACTCCTT
CACGACTAAAGATGGCTACGCAGACCAGTTGATTAACCCTGTGACCCACTACGCTCAGTC
GTTCTCTAAGCTGCCACCTAATGCTCCTAACGGCTACATGGTGAAAATCGTAGGGGACGC
CTCTAAGTCTGCCGACCAGTATTACGTTCGGTATGACGCTGAGCGGAAAGTTTGGACTGA
GACTTTAGGTTGGAACACTGAGGACCAAGTTCTATGGGAAACCATGCCACACGCTCTTGT
GCGAGCCGCTGACGGTAATTTCGACTTCAAGTGGCTTGAGTGGTCTCCTAAGTCTTGTGG
TGACGTTGACACCAACCCTTGGCCTTCTTTTGTTGGTTCAAGTATTAACGATGTGTTCTT
CTTCCGTAACCGCTTAGGATTCCTTAGTGGGGAGAACATCATATTGAGTCGTACAGCCAA
ATACTTCAACTTCTACCCTGCGTCCATTGCGAACCTTAGTGATGACGACCCTATAGACGT
AGCTGTGAGTACCAACCGAATAGCAATCCTTAAGTACGCCGTTCCGTTCTCAGAAGAGTT
ACTCATCTGGTCCGATGAAGCACAATTCGTCCTGACTGCCTCGGGTACTCTCACATCTAA
GTCGGTTGAGTTGAACCTAACGACCCAGTTTGACGTACAGGACCGAGCGAGACCTTTTGG
GATTGGGCGTAATGTCTACTTTGCTAGTCCGAGGTCCAGCTTCACGTCCATCCACAGGTA
CTACGCTGTGCAGGATGTCAGTTCCGTTAAGAATGCTGAGGACATTACATCACACGTTCC
TAACTACATCCCTAATGGTGTGTTCAGTATTTGCGGAAGTGGTACGGAAAACTTCTGTTC
GGTACTATCTCACGGGGACCCTAGTAAAATCTTCATGTACAAATTCCTGTACCTGAACGA
AGAGTTAAGGCAACAGTCGTGGTCTCATTGGGACTTTGGGGAAAACGTACAGGTTCTAGC
TTGTCAGAGTATCAGCTCAGATATGTATGTGATTCTTCGCAATGAGTTCAATACGTTCCT
AGCTAGAATCTCTTTCACTAAGAACGCCATTGACTTACAGGGAGAACCCTATCGTGCCTT
TATGGACATGAAGATTCGATACACGATTCCTAGTGGAACATACAACGATGACACATTCAC
TACCTCTATTCATATTCCAACAATTTATGGTGCAAACTTCGGGAGGGGCAAAATCACTGT
ATTGGAGCCTGATGGTAAGATAACCGTGTTTGAGCAACCTACGGCTGGGTGGAATAGCGA
CCCTTGGCTGAGACTCAGCGGTAACTTGGAGGGACGCATGGTGTACATTGGGTTCAACAT
TAACTTCGTATATGAGTTCTCTAAGTTCCTCATCAAGCAGACTGCCGACGACGGGTCTAC
CTCCACGGAAGACATTGGGCGCTTACAGTTACGCCGAGCGTGGGTTAACTACGAGAACTC
TGGTACGTTTGACATTTATGTTGAGAACCAATCGTCTAACTGGAAGTACACAATGGCTGG
TGCCCGATTAGGCTCTAACACTCTGAGGGCTGGGAGACTGAACTTAGGGACCGGACAATA
TCGATTCCCTGTGGTTGGTAACGCCAAGTTCAACACTGTATACATCTTGTCAGATGAGAC
TACCCCTCTGAACATCATTGGGTGTGGCTGGGAAGGTAACTACTTACGGAGAAGTTCCGG
TATTTAATGAATTCCCCGGATCCAGATCCCGGACACCATCGAATGGCGCAAAACCTTTCG
CGGTATGGCATGATAGCGCCCGGAAGAGAGTCAATTCAGGGTGGTGAATGTGAAACCAGT
AACGTTATACGATGTCGCAGAGTATGCCGGTGTCTCTTATCAGACCGTTTCCCGCGTGGT
GAACCAGGCCAGCCACGTTTCTGCGAAAACGCGGGAAAAAGTGGAAGCGGCGATGGCGGA
GCTGAATTACATTCCCAACCGCGTGGCACAACAACTGGCGGGCAAACAGTCGTTGCTGAT
TGGCGTTGCCACCTCCAGTCTGGCCCTGCACGCGCCGTCGCAAATTGTCGCGGCGATTAA
ATCTCGCGCCGATCAACTGGGTGCCAGCGTGGTGGTGTCGATGGTAGAACGAAGCGGCGT
CGAAGCCTGTAAAGCGGCGGTGCACAATCTTCTCGCGCAACGCGTCAGTGGGCTGATCAT
TAACTATCCGCTGGATGACCAGGATGCCATTGCTGTGGAAGCTGCCTGCACTAATGTTCC
GGCGTTATTTCTTGATGTCTCTGACCAGACACCCATCAACAGTATTATTTTCTCCCATGA
AGACGGTACGCGACTGGGCGTGGAGCATCTGGTCGCATTGGGTCACCAGCAAATCGCGCT
GTTAGCGGGCCCATTAAGTTCTGTCTCGGCGCGTCTGCGTCTGGCTGGCTGGCATAAATA
TCTCACTCGCAATCAAATTCAGCCGATAGCGGAACGGGAAGGCGACTGGAGTGCCATGTC
CGGTTTTCAACAAACCATGCAAATGCTGAATGAGGGCATCGTTCCCACTGCGATGCTGGT
TGCCAACGATCAGATGGCGCTGGGCGCAATGCGCGCCATTACCGAGTCCGGGCTGCGCGT
TGGTGCGGATATCTCGGTAGTGGGATACGACGATACCGAAGACAGCTCATGTTATATCCC
GCCGTTAACCACCATCAAACAGGATTTTCGCCTGCTGGGGCAAACCAGCGTGGACCGCTT
GCTGCAACTCTCTCAGGGCCAGGCGGTGAAGGGCAATCAGCTGTTGCCCGTCTCACTGGT
GAAAAGAAAAACCACCCTGGCGCCCAATACGCAAACCGCCTCTCCCCGCGCGTTGGCCGA
TTCATTAATGCAGCTGGCACGACAGGTTTCCCGACTGGAAAGCGGGCAGTGAGCGCAACG
CAATTAATGTAAGTTAGCTCACTCATTAGGCACCCCAGGCTTTACACTTTATGCTTCCGG
CTCGTATAATGTGTGGAATTGTGAGCGGATAACAATTTCACACAGGAAACAGCTATGACC
ATGATTACGGATTCACTGGCCGTCGTTTTACAACGTCGTGACTGGGAAAACCCTGGCGTT
ACCCAACTTAATCGCCTTGCAGCACATCCCCCTTTCGCCAGCTGGCGTAATAGCGAAGAG
GCCCGCACCGATCGCCCTTCCCAACAGTTGCGCAGCCTGAATGGCGAATGGCGCTTTGCC
TGGTTTCCGGCACCAGAAGCGGTGCCGGAAAGCTGGCTGGAGTGCGATCTTCCTGAGGCC
GATACTGTCGTCGTCCCCTCAAACTGGCAGATGCACGGTTACGATGCGCCCATCTACACC
AACGTGACCTATCCCATTACGGTCAATCCGCCGTTTGTTCCCACGGAGAATCCGACGGGT
TGTTACTCGCTCACATTTAATGTTGATGAAAGCTGGCTACAGGAAGGCCAGACGCGAATT
ATTTTTGATGGCGTCGGGATCTGATCCGGATTTACTAACTGGAAGAGGCACTAAATGAAC
ACGATTAACATCGCTAAGAACGACTTCTCTGACATCGAACTGGCTGCTATCCCGTTCAAC
ACTCTGGCTGACCATTACGGTGAGCGTTTAGCTCGCGAACAGTTGGCCCTTGAGCATGAG
TCTTACGAGATGGGTGAAGCACGCTTCCGCAAGATGTTTGAGCGTCAACTTAAAGCTGGT
GAGGTTGCGGATAACGCTGCCGCCAAGCCTCTCATCACTACCCTACTCCCTAAGATGATT
GCACGCATCAACGACTGGTTTGAGGAAGTGAAAGCTAAGCGCGGCAAGCGCCCGACAGCC
TTCCAGTTCCTGCAAGAAATCAAGCCGGAAGCCGTAGCGTACATCACCATTAAGACCACT
CTGGCTTGCCTAACCAGTGCTGACAATACAACCGTTCAGGCTGTAGCAAGCGCAATCGGT
CGGGCCATTGAGGACGAGGCTCGCTTCGGTCGTATCCGTGACCTTGAAGCTAAGCACTTC
AAGAAAAACGTTGAGGAACAACTCAACAAGCGCGTAGGGCACGTCTACAAGAAAGCATTT
ATGCAAGTTGTCGAGGCTGACATGCTCTCTAAGGGTCTACTCGGTGGCGAGGCGTGGTCT
TCGTGGCATAAGGAAGACTCTATTCATGTAGGAGTACGCTGCATCGAGATGCTCATTGAG
TCAACCGGAATGGTTAGCTTACACCGCCAAAATGCTGGCGTAGTAGGTCAAGACTCTGAG
ACTATCGAACTCGCACCTGAATACGCTGAGGCTATCGCAACCCGTGCAGGTGCGCTGGCT
GGCATCTCTCCGATGTTCCAACCTTGCGTAGTTCCTCCTAAGCCGTGGACTGGCATTACT
GGTGGTGGCTATTGGGCTAACGGTCGTCGTCCTCTGGCGCTGGTGCGTACTCACAGTAAG
AAAGCACTGATGCGCTACGAAGACGTTTACATGCCTGAGGTGTACAAAGCGATTAACATT
GCGCAAAACACCGCATGGAAAATCAACAAGAAAGTCCTAGCGGTCGCCAACGTAATCACC
AAGTGGAAGCATTGTCCGGTCGAGGACATCCCTGCGATTGAGCGTGAAGAACTCCCGATG
AAACCGGAAGACATCGACATGAATCCTGAGGCTCTCACCGCGTGGAAACGTGCTGCCGCT
GCTGTGTACCGCAAGGACAAGGCTCGCAAGTCTCGCCGTATCAGCCTTGAGTTCATGCTT
GAGCAAGCCAATAAGTTTGCTAACCATAAGGCCATCTGGTTCCCTTACAACATGGACTGG
CGCGGTCGTGTTTACGCTGTGTCAATGTTCAACCCGCAAGGTAACGATATGACCAAAGGA
CTGCTTACGCTGGCGAAAGGTAAACCAATCGGTAAGGAAGGTTACTACTGGCTGAAAATC
CACGGTGCAAACTGTGCGGGTGTCGATAAGGTTCCGTTCCCTGAGCGCATCAAGTTCATT
GAGGAAAACCACGAGAACATCATGGCTTGCGCTAAGTCTCCACTGGAGAACACTTGGTGG
GCTGAGCAAGATTCTCCGTTCTGCTTCCTTGCGTTCTGCTTTGAGTACGCTGGGGTACAG
CACCACGGCCTGAGCTATAACTGCTCCCTTCCGCTGGCGTTTGACGGGTCTTGCTCTGGC
ATCCAGCACTTCTCCGCGATGCTCCGAGATGAGGTAGGTGGTCGCGCGGTTAACTTGCTT
CCTAGTGAAACCGTTCAGGACATCTACGGGATTGTTGCTAAGAAAGTCAACGAGATTCTA
CAAGCAGACGCAATCAATGGGACCGATAACGAAGTAGTTACCGTGACCGATGAGAACACT
GGTGAAATCTCTGAGAAAGTCAAGCTGGGCACTAAGGCACTGGCTGGTCAATGGCTGGCT
TACGGTGTTACTCGCAGTGTGACTAAGCGTTCAGTCATGACGCTGGCTTACGGGTCCAAA
GAGTTCGGCTTCCGTCAACAAGTGCTGGAAGATACCATTCAGCCAGCTATTGATTCCGGC
AAGGGTCTGATGTTCACTCAGCCGAATCAGGCTGCTGGATACATGGCTAAGCTGATTTGG
GAATCTGTGAGCGTGACGGTGGTAGCTGCGGTTGAAGCAATGAACTGGCTTAAGTCTGCT
GCTAAGCTGCTGGCTGCTGAGGTCAAAGATAAGAAGACTGGAGAGATTCTTCGCAAGCGT
TGCGCTGTGCATTGGGTAACTCCTGATGGTTTCCCTGTGTGGCAGGAATACAAGAAGCCT
ATTCAGACGCGCTTGAACCTGATGTTCCTCGGTCAGTTCCGCTTACAGCCTACCATTAAC
ACCAACAAAGATAGCGAGATTGATGCACACAAACAGGAGTCTGGTATCGCTCCTAACTTT
GTACACAGCCAAGACGGTAGCCACCTTCGTAAGACTGTAGTGTGGGCACACGAGAAGTAC
GGAATCGAATCTTTTGCACTGATTCACGACTCCTTCGGTACCATTCCGGCTGACGCTGCG
AACCTGTTCAAAGCAGTGCGCGAAACTATGGTTGACACATATGAGTCTTGTGATGTACTG
GCTGATTTCTACGACCAGTTCGCTGACCAGTTGCACGAGTCTCAATTGGACAAAATGCCA
GCACTTCCGGCTAAAGGTAACTTGAACCTCCGTGACATCTTAGAGTCGGACTTCGCGTTC
GCGTAACGCCAAATCAATACGACTCCGGATCCGGGGAATTCCGTGGATCATTAAATATTC
TCCCTGTGGTGGCTCGAAATTAATACGACTCACTATAGGGAGAACAATACGACTACGGGA
GGGTTTTCTTATGATGACTATAAGACCTACTAAAAGTACAGACTTTGAGGTATTCACTCC
GGCTCACCATGACATTCTTGAAGCTAAGGCTGCTGGTATTGAGCCGAGTTTCCCTGATGC
TTCCGAGTGTGTCACGTTGAGCCTCTATGGGTTCCCTCTAGCTATCGGTGGTAACTGCGG
GGACCAGTGCTGGTTCGTTACGAGCGACCAAGTGTGGCGACTTAGTGGAAAGGCTAAGCG
AAAGTTCCGTAAGTTAATCATGGAGTATCGCGATAAGATGCTTGAGAAGTATGATACTCT
TTGGAATTACGTATGGGTAGGCAATACGTCCCACATTCGTTTCCTCAAGACTATCGGTGC
GGTATTCCATGAAGAGTACACACGAGATGGTCAATTTCAGTTATTTACAATCACGAAAGG
AGGATAACCATATGTGTTGGGCAGCCGCAATACCTATCGCTATATCTGGCGCTCAGGCTA
TCAGTGGTCAGAACGCTCAGGCCAAAATGATTGCCGCTCAGACCGCTGCTGGTCGTCGTC
AAGCTATGGAAATCATGAGGCAGACGAACATCCAGAATGCTGACCTATCGTTGCAAGCTC
GAAGTAAACTTGAGGAAGCGTCCGCCGAGTTGACCTCACAGAACATGCAGAAGGTCCAAG
CTATTGGGTCTATCCGAGCGGCTATCGGAGAGAGTATGCTTGAAGGTTCCTCAATGGACC
GCATTAAGCGAGTCACAGAAGGACAGTTCATTCGGGAAGCCAATATGGTAACTGAGAACT
ATCGCCGTGACTACCAAGCAATCTTCGCACAGCAACTTGGTGGTACTCAAAGTGCTGCAA
GTCAGATTGACGAAATCTATAAGAGCGAACAGAAACAGAAGAGTAAGCTACAGATGGTTC
TGGACCCACTGGCTATCATGGGGTCTTCCGCTGCGAGTGCTTACGCATCCGGTGCGTTCG
ACTCTAAGTCCACAACTAAGGCACCTATTGTTGCCGCTAAAGGAACCAAGACGGGGAGGT
AATGAGCTATGAGTAAAATTGAATCTGCCCTTCAAGCGGCACAACCGGGATTCTCTCGGT
TACGTGGTGGTGCTGGAGGTATGGGCTATCGTGCAGCAACCACTCAGGCCGAACAGCCAA
GGTCAAGCCTATTGGACACCATTGGTCGGTTCGCTAAGGCTGGTGCCGATATGTATACCG
CTAAGGAACAACGAGCACGAGACCTAGCTGATGAACGCTCTAACGAGATTATCCGTAAGC
TGACCCCTGAGCAACGTCGAGAAGCTCTCAACAACGGGACCCTTCTGTATCAGGATGACC
CATACGCTATGGAAGCACTCCGAGTCAAGACTGGTCGTAACGCTGCGTATCTTGTGGACG
ATGACGTTATGCAGAAGATAAAAGAGGGTGTCTTCCGTACTCGCGAAGAGATGGAAGAGT
ATCGCCATAGTCGCCTTCAAGAGGGCGCTAAGGTATACGCTGAGCAGTTCGGCATCGACC
CTGAGGACGTTGATTATCAGCGTGGTTTCAACGGGGACATTACCGAGCGTAACATCTCGC
TGTATGGTGCGCATGATAACTTCTTGAGCCAGCAAGCTCAGAAGGGCGCTATCATGAACA
GCCGAGTGGAACTCAACGGTGTCCTTCAAGACCCTGATATGCTGCGTCGTCCAGACTCTG
CTGACTTCTTTGAGAAGTATATCGACAACGGTCTGGTTACTGGCGCAATCCCATCTGATG
CTCAAGCCACACAGCTTATAAGCCAAGCGTTCAGTGACGCTTCTAGCCGTGCTGGTGGTG
CTGACTTCCTGATGCGAGTCGGTGACAAGAAGGTAACACTTAACGGAGCCACTACGACTT
ACCGAGAGTTGATTGGTGAGGAACAGTGGAACGCTCTCATGGTCACAGCACAACGTTCTC
AGTTTGAGACTGACGCGAAGCTGAACGAGCAGTATCGCTTGAAGATTAACTCTGCGCTGA
ACCAAGAGGACCCAAGGACAGCTTGGGAGATGCTTCAAGGTATCAAGGCTGAACTAGATA
AGGTCCAACCTGATGAGCAGATGACACCACAACGTGAGTGGCTAATCTCCGCACAGGAAC
AAGTTCAGAATCAGATGAACGCATGGACGAAAGCTCAGGCCAAGGCTCTGGACGATTCCA
TGAAGTCAATGAACAAACTTGACGTAATCGACAAGCAATTCCAGAAGCGAATCAACGGTG
AGTGGGTCTCAACGGATTTTAAGGATATGCCAGTCAACGAGAACACTGGTGAGTTCAAGC
ATAGCGATATGGTTAACTACGCCAATAAGAAGCTCGCTGAGATTGACAGTATGGACATTC
CAGACGGTGCCAAGGATGCTATGAAGTTGAAGTACCTTCAAGCGGACTCTAAGGACGGAG
CATTCCGTACAGCCATCGGAACCATGGTCACTGACGCTGGTCAAGAGTGGTCTGCCGCTG
TGATTAACGGTAAGTTACCAGAACGAACCCCAGCTATGGATGCTCTGCGCAGAATCCGCA
ATGCTGACCCTCAGTTGATTGCTGCGCTATACCCAGACCAAGCTGAGCTATTCCTGACGA
TGGACATGATGGACAAGCAGGGTATTGACCCTCAGGTTATTCTTGATGCCGACCGACTGA
CTGTTAAGCGGTCCAAAGAGCAACGCTTTGAGGATGATAAAGCATTCGAGTCTGCACTGA
ATGCATCTAAGGCTCCTGAGATTGCCCGTATGCCAGCGTCACTGCGCGAATCTGCACGTA
AGATTTATGACTCCGTTAAGTATCGCTCGGGGAACGAAAGCATGGCTATGGAGCAGATGA
CCAAGTTCCTTAAGGAATCTACCTACACGTTCACTGGTGATGATGTTGACGGTGATACCG
TTGGTGTGATTCCTAAGAATATGATGCAGGTTAACTCTGACCCGAAATCATGGGAGCAAG
GTCGGGATATTCTGGAGGAAGCACGTAAGGGAATCATTGCGAGCAACCCTTGGATAACCA
ATAAGCAACTGACCATGTATTCTCAAGGTGACTCCATTTACCTTATGGACACCACAGGTC
AAGTCAGAGTCCGATACGACAAAGAGTTACTCTCGAAGGTCTGGAGTGAGAACCAGAAGA
AACTCGAAGAGAAAGCTCGTGAGAAGGCTCTGGCTGATGTGAACAAGCGAGCACCTATAG
TTGCCGCTACGAAGGCCCGTGAAGCTGCTGCTAAACGAGTCCGAGAGAAACGTAAACAGA
CTCCTAAGTTCATCTACGGACGTAAGGAGTAACTAAAGGCTACATAAGGAGGCCCTAAAT
GGATAAGTACGATAAGAACGTACCAAGTGATTATGATGGTCTGTTCCAAAAGGCTGCTGA
TGCCAACGGGGTCTCTTATGACCTTTTACGTAAAGTCGCTTGGACAGAATCACGATTTGT
GCCTACAGCAAAATCTAAGACTGGACCATTAGGCATGATGCAATTTACCAAGGCAACCGC
TAAGGCCCTCGGTCTGCGAGTTACCGATGGTCCAGACGACGACCGACTGAACCCTGAGTT
AGCTATTAATGCTGCCGCTAAGCAACTTGCAGGTCTGGTAGGGAAGTTTGATGGCGATGA
ACTCAAAGCTGCCCTTGCGTACAACCAAGGCGAGGGACGCTTGGGTAATCCACAACTTGA
GGCGTACTCTAAGGGAGACTTCGCATCAATCTCTGAGGAGGGACGTAACTACATGCGTAA
CCTTCTGGATGTTGCTAAGTCACCTATGGCTGGACAGTTGGAAACTTTTGGTGGCATAAC
CCCAAAGGGTAAAGGCATTCCGGCTGAGGTAGGATTGGCTGGAATTGGTCACAAGCAGAA
AGTAACACAGGAACTTCCTGAGTCCACAAGTTTTGACGTTAAGGGTATCGAACAGGAGGC
TACGGCGAAACCATTCGCCAAGGACTTTTGGGAGACCCACGGAGAAACACTTGACGAGTA
CAACAGTCGTTCAACCTTCTTCGGATTCAAAAATGCTGCCGAAGCTGAACTCTCCAACTC
AGTCGCTGGGATGGCTTTCCGTGCTGGTCGTCTCGATAATGGTTTTGATGTGTTTAAAGA
CACCATTACGCCGACTCGCTGGAACTCTCACATCTGGACTCCAGAGGAGTTAGAGAAGAT
TCGAACAGAGGTTAAGAACCCTGCGTACATCAACGTTGTAACTGGTGGTTCCCCTGAGAA
CCTCGATGACCTCATTAAATTGGCTAACGAGAACTTTGAGAATGACTCCCGCGCTGCCGA
GGCTGGCCTAGGTGCCAAACTGAGTGCTGGTATTATTGGTGCTGGTGTGGACCCGCTTAG
CTATGTTCCTATGGTCGGTGTCACTGGTAAGGGCTTTAAGTTAATCAATAAGGCTCTTGT
AGTTGGTGCCGAAAGTGCTGCTCTGAACGTTGCATCCGAAGGTCTCCGTACCTCCGTAGC
TGGTGGTGACGCAGACTATGCGGGTGCTGCCTTAGGTGGCTTTGTGTTTGGCGCAGGCAT
GTCTGCAATCAGTGACGCTGTAGCTGCTGGACTGAAACGCAGTAAACCAGAAGCTGAGTT
CGACAATGAGTTCATCGGTCCTATGATGCGATTGGAAGCCCGTGAGACAGCACGAAACGC
CAACTCTGCGGACCTCTCTCGGATGAACACTGAGAACATGAAGTTTGAAGGTGAACATAA
TGGTGTCCCTTATGAGGACTTACCAACAGAGAGAGGTGCCGTGGTGTTACATGATGGCTC
CGTTCTAAGTGCAAGCAACCCAATCAACCCTAAGACTCTAAAAGAGTTCTCCGAGGTTGA
CCCTGAGAAGGCTGCGCGAGGAATCAAACTGGCTGGGTTCACCGAGATTGGCTTGAAGAC
CTTGGGGTCTGACGATGCTGACATCCGTAGAGTGGCTATCGACCTCGTTCGCTCTCCTAC
TGGTATGCAGTCTGGTGCCTCAGGTAAGTTCGGTGCAACAGCTTCTGACATCCATGAGAG
ACTTCATGGTACTGACCAGCGTACTTATAATGACTTGTACAAAGCAATGTCTGACGCTAT
GAAAGACCCTGAGTTCTCTACTGGCGGCGCTAAGATGTCCCGTGAAGAAACTCGATACAC
TATCTACCGTAGAGCGGCACTAGCTATTGAGCGTCCAGAACTACAGAAGGCACTCACTCC
GTCTGAGAGAATCGTTATGGACATCATTAAGCGTCACTTTGACACCAAGCGTGAACTTAT
GGAAAACCCAGCAATATTCGGTAACACAAAGGCTGTGAGTATCTTCCCTGAGAGTCGCCA
CAAAGGTACTTACGTTCCTCACGTATATGACCGTCATGCCAAGGCGCTGATGATTCAACG
CTACGGTGCCGAAGGTTTGCAGGAAGGGATTGCCCGCTCATGGATGAACAGCTACGTCTC
CAGACCTGAGGTCAAGGCCAGAGTCGATGAGATGCTTAAGGAATTACACGGGGTGAAGGA
AGTAACACCAGAGATGGTAGAGAAGTACGCTATGGATAAGGCTTATGGTATCTCCCACTC
AGACCAGTTCACCAACAGTTCCATAATAGAAGAGAACATTGAGGGCTTAGTAGGTATCGA
GAATAACTCATTCCTTGAGGCACGTAACTTGTTTGATTCGGACCTATCCATCACTATGCC
AGACGGACAGCAATTCTCAGTGAATGACCTAAGGGACTTCGATATGTTCCGCATCATGCC
AGCGTATGACCGCCGTGTCAATGGTGACATCGCCATCATGGGGTCTACTGGTAAAACCAC
TAAGGAACTTAAGGATGAGATTTTGGCTCTCAAAGCGAAAGCTGAGGGAGACGGTAAGAA
GACTGGCGAGGTACATGCTTTAATGGATACCGTTAAGATTCTTACTGGTCGTGCTAGACG
CAATCAGGACACTGTGTGGGAAACCTCACTGCGTGCCATCAATGACCTAGGGTTCTTCGC
TAAGAACGCCTACATGGGTGCTCAGAACATTACGGAGATTGCTGGGATGATTGTCACTGG
TAACGTTCGTGCTCTAGGGCATGGTATCCCAATTCTGCGTGATACACTCTACAAGTCTAA
ACCAGTTTCAGCTAAGGAACTCAAGGAACTCCATGCGTCTCTGTTCGGGAAGGAGGTGGA
CCAGTTGATTCGGCCTAAACGTGCTGACATTGTGCAGCGCCTAAGGGAAGCAACTGATAC
CGGACCTGCCGTGGCGAACATCGTAGGGACCTTGAAGTATTCAACACAGGAACTGGCTGC
TCGCTCTCCGTGGACTAAGCTACTGAACGGAACCACTAACTACCTTCTGGATGCTGCGCG
TCAAGGTATGCTTGGGGATGTTATTAGTGCCACCCTAACAGGTAAGACTACCCGCTGGGA
GAAAGAAGGCTTCCTTCGTGGTGCCTCCGTAACTCCTGAGCAGATGGCTGGCATCAAGTC
TCTCATCAAGGAACATATGGTACGCGGTGAGGACGGGAAGTTTACCGTTAAGGACAAGCA
AGCGTTCTCTATGGACCCACGGGCTATGGACTTATGGAGACTGGCTGACAAGGTAGCTGA
TGAGGCAATGCTGCGTCCACATAAGGTGTCCTTACAGGATTCCCATGCGTTCGGAGCACT
AGGTAAGATGGTTATGCAGTTTAAGTCTTTCACTATCAAGTCCCTTAACTCTAAGTTCCT
GCGAACCTTCTATGATGGATACAAGAACAACCGAGCGATTGACGCTGCGCTGAGCATCAT
CACCTCTATGGGTCTCGCTGGTGGTTTCTATGCTATGGCTGCACACGTCAAAGCATACGC
TCTGCCTAAGGAGAAACGTAAGGAGTACTTGGAGCGTGCACTGGACCCAACCATGATTGC
CCACGCTGCGTTATCTCGTAGTTCTCAATTGGGTGCTCCTTTGGCTATGGTTGACCTAGT
TGGTGGTGTTTTAGGGTTCGAGTCCTCCAAGATGGCTCGCTCTACGATTCTACCTAAGGA
CACCGTGAAGGAACGTGACCCAAACAAACCGTACACCTCTAGAGGGGTAATGGGCGCTAT
GGGTTCAAACCTTCTGGAACAGATGCCTTCGGCTGGCTTTGTGGCTAACGTAGGGGCTAC
CTTAATGAATGCTGCTGGCGTGGTCAACTCACCTAATAAAGCAACCGAGCAGGACTTCAT
GACTGGTCTTATGAACTCCACAAAAGAGTTAGTACCGAACGACCCATTGACTCAACAGCT
TGTGTTGAAGATTTATGAGGCGAACGGTGTTAACTTGAGGGAGCGTAGGAAATAATACGA
CTCACTATAGGGAGAGGCGAAATAATCTTCTCCCTGTAGTCTCTTAGATTTACTTTAAGG
AGGTCAAATGGCTAACGTAATTAAAACCGTTTTGACTTACCAGTTAGATGGCTCCAATCG
TGATTTTAATATCCCGTTTGAGTATCTAGCCCGTAAGTTCGTAGTGGTAACTCTTATTGG
TGTAGACCGAAAGGTCCTTACGATTAATACAGACTATCGCTTTGCTACACGTACTACTAT
CTCTCTGACAAAGGCTTGGGGTCCAGCCGATGGCTACACGACCATCGAGTTACGTCGAGT
AACCTCCACTACCGACCGATTGGTTGACTTTACGGATGGTTCAATCCTCCGCGCGTATGA
CCTTAACGTCGCTCAGATTCAAACGATGCACGTAGCGGAAGAGGCCCGTGACCTCACTAC
GGATACTATCGGTGTCAATAACGATGGTCACTTGGATGCTCGTGGTCGTCGAATTGTGAA
CCTAGCGAACGCCGTGGATGACCGCGATGCTGTTCCGTTTGGTCAACTAAAGACCATGAA
CCAGAACTCATGGCAAGCACGTAATGAAGCCTTACAGTTCCGTAATGAGGCTGAGACTTT
CAGAAACCAAGCGGAGGGCTTTAAGAACGAGTCCAGTACCAACGCTACGAACACAAAGCA
GTGGCGCGATGAGACCAAGGGTTTCCGAGACGAAGCCAAGCGGTTCAAGAATACGGCTGG
TCAATACGCTACATCTGCTGGGAACTCTGCTTCCGCTGCGCATCAATCTGAGGTAAACGC
TGAGAACTCTGCCACAGCATCCGCTAACTCTGCTCATTTGGCAGAACAGCAAGCAGACCG
TGCGGAACGTGAGGCAGACAAGCTGGAAAATTACAATGGATTGGCTGGTGCAATTGATAA
GGTAGATGGAACCAATGTGTACTGGAAAGGAAATATTCACGCTAACGGGCGCCTTTACAT
GACCACAAACGGTTTTGACTGTGGCCAGTATCAACAGTTCTTTGGTGGTGTCACTAATCG
TTACTCTGTCATGGAGTGGGGAGATGAGAACGGATGGCTGATGTATGTTCAACGTAGAGA
GTGGACAACAGCGATAGGCGGTAACATCCAGTTAGTAGTAAACGGACAGATCATCACCCA
AGGTGGAGCCATGACCGGTCAGCTAAAATTGCAGAATGGGCATGTTCTTCAATTAGAGTC
CGCATCCGACAAGGCGCACTATATTCTATCTAAAGATGGTAACAGGAATAACTGGTACAT
TGGTAGAGGGTCAGATAACAACAATGACTGTACCTTCCACTCCTATGTACATGGTACGAC
CTTAACACTCAAGCAGGACTATGCAGTAGTTAACAAACACTTCCACGTAGGTCAGGCCGT
TGTGGCCACTGATGGTAATATTCAAGGTACTAAGTGGGGAGGTAAATGGCTGGATGCTTA
CCTACGTGACAGCTTCGTTGCGAAGTCCAAGGCGTGGACTCAGGTGTGGTCTGGTAGTGC
TGGCGGTGGGGTAAGTGTGACTGTTTCACAGGATCTCCGCTTCCGCAATATCTGGATTAA
GTGTGCCAACAACTCTTGGAACTTCTTCCGTACTGGCCCCGATGGAATCTACTTCATAGC
CTCTGATGGTGGATGGTTACGATTCCAAATACACTCCAACGGTCTCGGATTCAAGAATAT
TGCAGACAGTCGTTCAGTACCTAATGCAATCATGGTGGAGAACGAGTAATTGGTAAATCA
CAAGGAAAGACGTGTAGTCCACGGATGGACTCTCAAGGAGGTACAAGGTGCTATCATTAG
ACTTTAACAACGAATTGATTAAGGCTGCTCCAATTGTTGGGACGGGTGTAGCAGATGTTA
GTGCTCGACTGTTCTTTGGGTTAAGCCTTAACGAATGGTTCTACGTTGCTGCTATCGCCT
ACACAGTGGTTCAGATTGGTGCCAAGGTAGTCGATAAGATGATTGACTGGAAGAAAGCCA
ATAAGGAGTGATATGTATGGAAAAGGATAAGAGCCTTATTACATTCTTAGAGATGTTGGA
CACTGCGATGGCTCAGCGTATGCTTGCGGACCTTTCGGACCATGAGCGTCGCTCTCCGCA
ACTCTATAATGCTATTAACAAACTGTTAGACCGCCACAAGTTCCAGATTGGTAAGTTGCA
GCCGGATGTTCACATCTTAGGTGGCCTTGCTGGTGCTCTTGAAGAGTACAAAGAGAAAGT
CGGTGATAACGGTCTTACGGATGATGATATTTACACATTACAGTGATATACTCAAGGCCA
CTACAGATAGTGGTCTTTATGGATGTCATTGTCTATACGAGATGCTCCTACGTGAAATCT
GAAAGTTAACGGGAGGCATTATGCTAGAATTTTTACGTAAGCTAATCCCTTGGGTTCTCG
CTGGGATGCTATTCGGGTTAGGATGGCATCTAGGGTCAGACTCAATGGACGCTAAATGGA
AACAGGAGGTACACAATGAGTACGTTAAGAGAGTTGAGGCTGCGAAGAGCACTCAAAGAG
CAATCGATGCGGTATCTGCTAAGTATCAAGAAGACCTTGCCGCGCTGGAAGGGAGCACTG
ATAGGATTATTTCTGATTTGCGTAGCGACAATAAGCGGTTGCGCGTCAGAGTCAAAACTA
CCGGAACCTCCGATGGTCAGTGTGGATTCGAGCCTGATGGTCGAGCCGAACTTGACGACC
GAGATGCTAAACGTATTCTCGCAGTGACCCAGAAGGGTGACGCATGGATTCGTGCGTTAC
AGGATACTATTCGTGAACTGCAACGTAAGTAGGAAATCAAGTAAGGAGGCAATGTGTCTA
CTCAATCCAATCGTAATGCGCTCGTAGTGGCGCAACTGAAAGGAGACTTCGTGGCGTTCC
TATTCGTCTTATGGAAGGCGCTAAACCTACCGGTGCCCACTAAGTGTCAGATTGACATGG
CTAAGGTGCTGGCGAATGGAGACAACAAGAAGTTCATCTTACAGGCTTTCCGTGGTATCG
GTAAGTCGTTCATCACATGTGCGTTCGTTGTGTGGTCCTTATGGAGAGACCCTCAGTTGA
AGATACTTATCGTATCAGCCTCTAAGGAGCGTGCAGACGCTAACTCCATCTTTATTAAGA
ACATCATTGACCTGCTGCCATTCCTATCTGAGTTAAAGCCAAGACCCGGACAGCGTGACT
CGGTAATCAGCTTTGATGTAGGCCCAGCCAATCCTGACCACTCTCCTAGTGTGAAATCAG
TAGGTATCACTGGTCAGTTAACTGGTAGCCGTGCTGACATTATCATTGCGGATGACGTTG
AGATTCCGTCTAACAGCGCAACTATGGGTGCCCGTGAGAAGCTATGGACTCTGGTTCAGG
AGTTCGCTGCGTTACTTAAACCGCTGCCTTCCTCTCGCGTTATCTACCTTGGTACACCTC
AGACAGAGATGACTCTCTATAAGGAACTTGAGGATAACCGTGGGTACACAACCATTATCT
GGCCTGCTCTGTACCCAAGGACACGTGAAGAGAACCTCTATTACTCACAGCGTCTTGCTC
CTATGTTACGCGCTGAGTACGATGAGAACCCTGAGGCACTTGCTGGGACTCCAACAGACC
CAGTGCGCTTTGACCGTGATGACCTGCGCGAGCGTGAGTTGGAATACGGTAAGGCTGGCT
TTACGCTACAGTTCATGCTTAACCCTAACCTTAGTGATGCCGAGAAGTACCCGCTGAGGC
TTCGTGACGCTATCGTAGCGGCCTTAGACTTAGAGAAGGCCCCAATGCATTACCAGTGGC
TTCCGAACCGTCAGAACATCATTGAGGACCTTCCTAACGTTGGCCTTAAGGGTGATGACC
TGCATACGTACCACGATTGTTCCAACAACTCAGGTCAGTACCAACAGAAGATTCTGGTCA
TTGACCCTAGTGGTCGCGGTAAGGACGAAACAGGTTACGCTGTGCTGTACACACTGAACG
GTTACATCTACCTTATGGAAGCTGGAGGTTTCCGTGATGGCTACTCCGATAAGACCCTTG
AGTTACTCGCTAAGAAGGCAAAGCAATGGGGAGTCCAGACGGTTGTCTACGAGAGTAACT
TCGGTGACGGTATGTTCGGTAAGGTATTCAGTCCTATCCTTCTTAAACACCACAACTGTG
CGATGGAAGAGATTCGTGCCCGTGGTATGAAAGAGATGCGTATTTGCGATACCCTTGAGC
CAGTCATGCAGACTCACCGCCTTGTAATTCGTGATGAGGTCATTAGGGCCGACTACCAGT
CCGCTCGTGACGTAGACGGTAAGCATGACGTTAAGTACTCGTTGTTCTACCAGATGACCC
GTATCACTCGTGAGAAAGGCGCTCTGGCTCATGATGACCGATTGGATGCCCTTGCGTTAG
GCATTGAGTATCTCCGTGAGTCCATGCAGTTGGATTCCGTTAAGGTCGAGGGTGAAGTAC
TTGCTGACTTCCTTGAGGAACACATGATGCGTCCTACGGTTGCTGCTACGCATATCATTG
AGATGTCTGTGGGAGGAGTTGATGTGTACTCTGAGGACGATGAGGGTTACGGTACGTCTT
TCATTGAGTGGTGATTTATGCATTAGGACTGCATAGGGATGCACTATAGACCACGGATGG
TCAGTTCTTTAAGTTACTGAAAAGACACGATAAATTAATACGACTCACTATAGGGAGAGG
AGGGACGAAAGGTTACTATATAGATACTGAATGAATACTTATAGAGTGCATAAAGTATGC
ATAATGGTGTACCTAGAGTGACCTCTAAGAATGGTGATTATATTGTATTAGTATCACCTT
AACTTAAGGACCAACATAAAGGGAGGAGACTCATGTTCCGCTTATTGTTGAACCTACTGC
GGCATAGAGTCACCTACCGATTTCTTGTGGTACTTTGTGCTGCCCTTGGGTACGCATCTC
TTACTGGAGACCTCAGTTCACTGGAGTCTGTCGTTTGCTCTATACTCACTTGTAGCGATT
AGGGTCTTCCTGACCGACTGATGGCTCACCGAGGGATTCAGCGGTATGATTGCATCACAC
CACTTCATCCCTATAGAGTCAAGTCCTAAGGTATACCCATAAAGAGCCTCTAATGGTCTA
TCCTAAGGTCTATACCTAAAGATAGGCCATCCTATCAGTGTCACCTAAAGAGGGTCTTAG
AGAGGGCCTATGGAGTTCCTATAGGGTCCTTTAAAATATACCATAAAAATCTGAGTGACT
ATCTCACAGTGTACGGACCTAAAGTTCCCCCATAGGGGGTACCTAAAGCCCAGCCAATCA
CCTAAAGTCAACCTTCGGTTGACCTTGAGGGTTCCCTAAGGGTTGGGGATGACCCTTGGG
TTTGTCTTTGGGTGTTACCTTGAGTGTCTCTCTGTGTCCCT
>T7:12(1)13 
TCTCACAGTGTACGGACCTAAAGTTCCCCCATAGGGGGTACCTAAAGCCCAGCCAATCAC
CTAAAGTCAACCTTCGGTTGACCTTGAGGGTTCCCTAAGGGTTGGGGATGACCCTTGGGT
TTGTCTTTGGGTGTTACCTTGAGTGTCTCTCTGTGTCCCTATCTGTTACAGTCTCCTAAA
GTATCCTCCTAAAGTCACCTCCTAACGTCCATCCTAAAGCCAACACCTAAAGCCTACACC
TAAAGACCCATCAAGTCAACGCCTATCTTAAAGTTTAAACATAAAGACCAGACCTAAAGA
CCAGACCTAAAGACACTACATAAAGACCAGACCTAAAGACGCCTTGTTGTTAGCCATAAA
GTGATAACCTTTAATCATTGTCTTTATTAATACAACTCACTATAAGGAGAGACAACTTAA
AGAGACTTAAAAGATTAATTTAAAATTTATCAAAAAGAGTATTGACTTAAAGTCTAACCT
ATAGGATACTTACAGCCATCGAGAGGGACACGGCGAATAGCCATCCCAATCGACACCGGG
GTCAACCGGATAAGTAGACAGCCTGATAAGTCGCACGAAAAACAGGTATTGACAACATGA
AGTAACATGCAGTAAGATACAAATCGCTAGGTAACACTAGCAGCGTCAACCGGGCGCACA
GTGCCTTCTAGGTGACTTAAGCGCACCACGGCACATAAGGTGAAACAAAACGGTTGACAA
CATGAAGTAAACACGGTACGATGTACCACATGAAACGACAGTGAGTCACCACACTGAAAG
GTGATGCGGTCTAACGAAACCTGACCTAAGACGCTCTTTAACAATCTGGTAAATAGCTCT
TGAGTGCATGACTAGCGGATAACTCAAGGGTATCGCAAGGTGCCCTTTATGATATTCACT
AATAACTGCACGAGGTAACACAAGATGGCTATGTCTAACATGACTTACAACAACGTTTTC
GACCACGCTTACGAAATGCTGAAAGAAAACATCCGTTATGATGACATCCGTGACACTGAT
GACCTGCACGATGCTATTCACATGGCTGCCGATAATGCAGTTCCGCACTACTACGCTGAC
ATCTTTAGCGTAATGGCAAGTGAGGGCATTGACCTTGAGTTCGAAGACTCTGGTCTGATG
CCTGACACCAAGGACGTAATCCGCATCCTGCAAGCGCGTATCTATGAGCAATTAACGATT
GACCTCTGGGAAGACGCAGAAGACTTGCTCAATGAATACTTGGAGGAAGTCGAGGAGTAC
GAGGAGGATGAAGAGTAATGTCTACTACCAACGTGCAATACGGTCTGACCGCTCAAACTG
TACTTTTCTATAGCGACATGGTGCGCTGTGGCTTTAACTGGTCACTCGCAATGGCACAGC
TCAAAGAACTGTACGAAAACAACAAGGCAATAGCTTTAGAATCTGCTGAGTGATAGACTC
AAGGTCGCTCCTAGCGAGTGGCCTTTATGATTGACCTTCTTCCGGTTAATACGACTCACT
ATAGGAGAACCTTAAGGTTTAACTTTAAGACCCTTAAGTGTTAATTAGAGATTTAAATTA
AAGAATTACTAAGAGAGGACTTTAAGTATGCGTAACTTCGAAAAGATGACCAAACGTTCT
AACCGTAATGCTCGTGACTTCGAGGCAACCAAAGGTCGCAAGTTGAATAAGACTAAGCGT
GACCGCTCTCACAAGCGTAGCTGGGAGGGTCAGTAAGATGGGACGTTTATATAGTGGTAA
TCTGGCAGCATTCAAGGCAGCAACAAACAAGCTGTTCCAGTTAGACTTAGCGGTCATTTA
TGATGACTGGTATGATGCCTATACAAGAAAAGATTGCATACGGTTACGTATTGAGGACAG
GAGTGGAAACCTGATTGATACTAGCACCTTCTACCACCACGACGAGGACGTTCTGTTCAA
TATGTGTACTGATTGGTTGAACCATATGTATGACCAGTTGAAGGACTGGAAGTAATACGA
CTCAGTATAGGGACAATGCTTAAGGTCGCTCTCTAGGAGTGGCCTTAGTCATTTAACCAA
TAGGAGATAAACATTATGATGAACATTAAGACTAACCCGTTTAAAGCCGTGTCTTTCGTA
GAGTCTGCCATTAAGAAGGCTCTGGATAACGCTGGGTATCTTATCGCTGAAATCAAGTAC
GATGGTGTACGCGGGAACATCTGCGTAGACAATACTGCTAACAGTTACTGGCTCTCTCGT
GTATCTAAAACGATTCCGGCACTGGAGCACTTAAACGGGTTTGATGTTCGCTGGAAGCGT
CTACTGAACGATGACCGTTGCTTCTACAAAGATGGCTTTATGCTTGATGGGGAACTCATG
GTCAAGGGCGTAGACTTTAACACAGGGTCCGGCCTACTGCGTACCAAATGGACTGACACG
AAGAACCAAGAGTTCCATGAAGAGTTATTCGTTGAACCAATCCGTAAGAAAGATAAAGTT
CCCTTTAAGCTGCACACTGGACACCTTCACATAAAACTGTACGCTATCCTCCCGCTGCAC
ATCGTGGAGTCTGGAGAAGACTGTGATGTCATGACGTTGCTCATGCAGGAACACGTTAAG
AACATGCTGCCTCTGCTACAGGAATACTTCCCTGAAATCGAATGGCAAGCGGCTGAATCT
TACGAGGTCTACGATATGGTAGAACTACAGCAACTGTACGAGCAGAAGCGAGCAGAAGGC
CATGAGGGTCTCATTGTGAAAGACCCGATGTGTATCTATAAGCGCGGTAAGAAATCTGGC
TGGTGGAAAATGAAACCTGAGAACGAAGCTGACGGTATCATTCAGGGTCTGGTATGGGGT
ACAAAAGGTCTGGCTAATGAAGGTAAAGTGATTGGTTTTGAGGTGCTTCTTGAGAGTGGT
CGTTTAGTTAACGCCACGAATATCTCTCGCGCCTTAATGGATGAGTTCACTGAGACAGTA
AAAGAGGCCACCCTAAGTCAATGGGGATTCTTTAGCCCATACGGTATTGGCGACAACGAT
GCTTGTACTATTAACCCTTACGATGGCTGGGCGTGTCAAATTAGCTACATGGAGGAAACA
CCTGATGGCTCTTTGCGGCACCCATCGTTCGTAATGTTCCGTGGCACCGAGGACAACCCT
CAAGAGAAAATGTAATCACACTGGCTCACCTTCGGGTGGGCCTTTCTGCGTTTATAAGGA
GACACTTTATGTTTAAGAAGGTTGGTAAATTCCTTGCGGCTTTGGCAGCTATCCTGACGC
TTGCGTATATTCTTGCGGTATACCCTCAAGTAGCACTAGTAGTAGTTGGCGCTTGTTACT
TAGCGGCAGTGTGTGCTTGCGTGTGGAGTATAGTTAACTGGTAATACGACTCACTAAAGG
AGGTACACACCATGATGTACTTAATGCCATTACTCATCGTCATTGTAGGATGCCTTGCGC
TCCACTGTAGCGATGATGATATGCCAGATGGTCACGCTTAATACGACTCACTAAAGGAGA
CACTATATGTTTCGACTTCATTACAACAAAAGCGTTAAGAATTTCACGGTTCGCCGTGCT
GACCGTTCAATCGTATGTGCGAGCGAGCGCCGAGCTAAGATACCTCTTATTGGTAACACA
GTTCCTTTGGCACCGAGCGTCCACATCATTATCACCCGTGGTGACTTTGAGAAAGCAATA
GACAAGAAACGTCCGGTTCTTAGTGTGGCAGTGACCCGCTTCCCGTTCGTCCGTCTGTTA
CTCAAACGAATCAAGGAGGTGTTCTGATGGGACTGTTAGATGGTGAAGCCTGGGAAAAAG
AAAACCCGCCAGTACAAGCAACTGGGTGTATAGCTTGCTTAGAGAAAGATGACCGTTATC
CACACACCTGTAACAAAGGAGCTAACGATATGACCGAACGTGAACAAGAGATGATCATTA
AGTTGATAGACAATAATGAAGGTCGCCCAGATGATTTGAATGGCTGCGGTATTCTCTGCT
CCAATGTCCCTTGCCACCTCTGCCCCGCAAATAACGATCAAAAGATAACCTTAGGTGAAA
TCCGAGCGATGGACCCACGTAAACCACATCTGAATAAACCTGAGGTAACTCCTACAGATG
ACCAGCCTTCCGCTGAGACAATCGAAGGTGTCACTAAGCCTTCCCACTACATGCTGTTTG
ACGACATTGAGGCTATCGAAGTGATTGCTCGTTCAATGACCGTTGAGCAGTTCAAGGGAT
ACTGCTTCGGTAACATCTTAAAGTACAGACTACGTGCTGGTAAGAAGTCAGAGTTAGCGT
ACTTAGAGAAAGACCTAGCGAAAGCAGACTTCTATAAAGAACTCTTTGAGAAACATAAGG
ATAAATGTTATGCATAACTTCAAGTCAACCCCACCTGCCGACAGCCTATCTGATGACTTC
ACATCTTGCTCAGAGTGGTGCCGAAAGATGTGGGAAGAGACATTCGACGATGCGTACATC
AAGCTGTATGAACTTTGGAAATCGAGAGGTCAATGACTATGTCAAACGTAAATACAGGTT
CACTTAGTGTGGACAATAAGAAGTTTTGGGCTACCGTAGAGTCCTCGGAGCATTCCTTCG
AGGTTCCAATCTACGCTGAGACCCTAGACGAAGCTCTGGAGTTAGCCGAATGGCAATACG
TTCCGGCTGGCTTTGAGGTTACTCGTGTGCGTCCTTGTGTAGCACCGAAGTAATACGACT
CACTATTAGGGAAGACTCCCTCTGAGAAACCAAACGAAACCTAAAGGAGATTAACATTAT
GGCTAAGAAGATTTTCACCTCTGCGCTGGGTACCGCTGAACCTTACGCTTACATCGCCAA
GCCGGACTACGGCAACGAAGAGCGTGGCTTTGGGAACCCTCGTGGTGTCTATAAAGTTGA
CCTGACTATTCCCAACAAAGACCCGCGCTGCCAGCGTATGGTCGATGAAATCGTGAAGTG
TCACGAAGAGGCTTATGCTGCTGCCGTTGAGGAATACGAAGCTAATCCACCTGCTGTAGC
TCGTGGTAAGAAACCGCTGAAACCGTATGAGGGTGACATGCCGTTCTTCGATAACGGTGA
CGGTACGACTACCTTTAAGTTCAAATGCTACGCGTCTTTCCAAGACAAGAAGACCAAAGA
GACCAAGCACATCAATCTGGTTGTGGTTGACTCAAAAGGTAAGAAGATGGAAGACGTTCC
GATTATCGGTGGTGGCTCTAAGCTGAAAGTTAAATATTCTCTGGTTCCATACAAGTGGAA
CACTGCTGTAGGTGCGAGCGTTAAGCTGCAACTGGAATCCGTGATGCTGGTCGAACTGGC
TACCTTTGGTGGCGGTGAAGACGATTGGGCTGACGAAGTTGAAGAGAACGGCTATGTTGC
CTCTGGTTCTGCCAAAGCGAGCAAACCACGCGACGAAGAAAGCTGGGACGAAGACGACGA
AGAGTCCGAGGAAGCAGACGAAGACGGAGACTTCTAAGTGGAACTGCGGGAGAAAATCCT
TGAGCGAATCAAGGTGACTTCCTCTGGGTGTTGGGAGTGGCAGGGCGCTACGAACAATAA
AGGGTACGGGCAGGTGTGGTGCAGCAATACCGGAAAGGTTGTCTACTGTCATCGCGTAAT
GTCTAATGCTCCGAAAGGTTCTACCGTCCTGCACTCCTGTGATAATCCATTATGTTGTAA
CCCTGAACACCTATCCATAGGAACTCCAAAAGAGAACTCCACTGACATGGTAAATAAGGG
TCGCTCACACAAGGGGTATAAACTTTCAGACGAAGACGTAATGGCAATCATGGAGTCCAG
CGAGTCCAATGTATCCTTAGCTCGCACCTATGGTGTCTCCCAACAGACTATTTGTGATAT
ACGCAAAGGGAGGCGACATGGCAGGTTACGGCGCTAAAGGAATCCGAAAGGTTGGAGCGT
TTCGCTCTGGCCTAGAGGACAAGGTTTCAAAGCAGTTGGAATCAAAAGGTATTAAATTCG
AGTATGAAGAGTGGAAAGTGCCTTATGTAATTCCGGCGAGCAATCACACTTACACTCCAG
ACTTCTTACTTCCAAACGGTATATTCGTTGAGACAAAGGGTCTGTGGGAAAGCGATGATA
GAAAGAAGCACTTATTAATTAGGGAGCAGCACCCCGAGCTAGACATCCGTATTGTCTTCT
CAAGCTCACGTACTAAGTTATACAAAGGTTCTCCAACGTCTTATGGAGAGTTCTGCGAAA
AGCATGGTATTAAGTTCGCTGATAAACTGATACCTGCTGAGTGGATAAAGGAACCCAAGA
AGGAGGTCCCCTTTGATAGATTAAAAAGGAAAGGAGGAAAGAAATAATGGCTCGTGTACA
GTTTAAACAACGTGAATCTACTGACGCAATCTTTGTTCACTGCTCGGCTACCAAGCCAAG
TCAGAATGTTGGTGTCCGTGAGATTCGCCAGTGGCACAAAGAGCAGGGTTGGCTCGATGT
GGGATACCACTTTATCATCAAGCGAGACGGTACTGTGGAGGCAGGACGAGATGAGATGGC
TGTAGGCTCTCACGCTAAGGGTTACAACCACAACTCTATCGGCGTCTGCCTTGTTGGTGG
TATCGACGATAAAGGTAAGTTCGACGCTAACTTTACGCCAGCCCAAATGCAATCCCTTCG
CTCACTGCTTGTCACACTGCTGGCTAAGTACGAAGGCGCTGTGCTTCGCGCCCATCATGA
GGTGGCGCCGAAGGCTTGCCCTTCGTTCGACCTTAAGCGTTGGTGGGAGAAGAACGAACT
GGTCACTTCTGACCGTGGATAATTAATTGAACTCACTAAAGGGAGACCACAGCGGTTTCC
CTTTGTTCGCATTGGAGGTCAAATAATGCGCAAGTCTTATAAACAATTCTATAAGGCTCC
GAGGAGGCATATCCAAGTGTGGGAGGCAGCCAATTCGCACGATTCCGATAGTGTATTTCT
TTACCACATTCCTTGTGACAACTGTGGGAGTAGTGATGGGAACTCGCTGTTCTCTGACGG
ACACACGTTCTGCTACGTATGCGAGAAGTGGACTGCTGGTAATGAAGACACTAAAGAGAG
GGCTTCAAAACGGAAACCCTCAGGAGGTAAACCAATGACTTACAACGTGTGGAACTTCGG
GGAATCCAATGGACGCTACTCCGCGTTAACTGCGAGAGGAATCTCCAAGGAAACCTGTCA
GAAGGCTGGCTACTGGATTGCCAAAGTAGACGGTGTGATGTACCAAGTGGCTGACTATCG
GGACCAGAACGGCAACATTGTGAGTCAGAAGGTTCGAGATAAAGATAAGAACTTTAAGAC
CACTGGTAGTCACAAGAGTGACGCTCTGTTCGGGAAGCACTTGTGGAATGGTGGTAAGAA
GATTGTCGTTACAGAAGGTGAAATCGACATGCTTACCGTGATGGAACTTCAAGACTGTAA
GTATCCTGTAGTGTCGTTGGGTCACGGTGCCTCTGCCGCTAAGAAGACATGCGCTGCCAA
CTACGAATACTTTGACCAGTTCGAACAGATTATCTTAATGTTCGATATGGACGAAGCAGG
GCGCAAAGCAGTCGAAGAGGCTGCACAGGTTCTACCTGCTGGTAAGGTACGAGTGGCAGT
TCTTCCGTGTAAGGATGCAAACGAGTGTCACCTAAATGGTCACGACCGTGAAATCATGGA
GCAAGTGTGGAATGCTGGTCCTTGGATTCCTGATGGTGTGGTATCGGCTCTTTCGTTACG
TGAACGAATCCGTGAGCACCTATCGTCCGAGGAATCAGTAGGTTTACTTTTCAGTGGCTG
CACTGGTATCAACGATAAGACCTTAGGTGCCCGTGGTGGTGAAGTCATTATGGTCACTTC
CGGTTCCGGTATGGGTAAGTCAACGTTCGTCCGTCAACAAGCTCTACAATGGGGCACAGC
GATGGGCAAGAAGGTAGGCTTAGCGATGCTTGAGGAGTCCGTTGAGGAGACCGCTGAGGA
CCTTATAGGTCTACACAACCGTGTCCGACTGAGACAATCCGACTCACTAAAGAGAGAGAT
TATTGAGAACGGTAAGTTCGACCAATGGTTCGATGAACTGTTCGGCAACGATACGTTCCA
TCTATATGACTCATTCGCCGAGGCTGAGACGGATAGACTGCTCGCTAAGCTGGCCTACAT
GCGCTCAGGCTTGGGCTGTGACGTAATCATTCTAGACCACATCTCAATCGTCGTATCCGC
TTCTGGTGAATCCGATGAGCGTAAGATGATTGACAACCTGATGACCAAGCTCAAAGGGTT
CGCTAAGTCAACTGGGGTGGTGCTGGTCGTAATTTGTCACCTTAAGAACCCAGACAAAGG
TAAAGCACATGAGGAAGGTCGCCCCGTTTCTATTACTGACCTACGTGGTTCTGGCGCACT
ACGCCAACTATCTGATACTATTATTGCCCTTGAGCGTAATCAGCAAGGCGATATGCCTAA
CCTTGTCCTCGTTCGTATTCTCAAGTGCCGCTTTACTGGTGATACTGGTATCGCTGGCTA
CATGGAATACAACAAGGAAACCGGATGGCTTGAACCATCAAGTTACTCAGGGGAAGAAGA
GTCACACTCAGAGTCAACAGACTGGTCCAACGACACTGACTTCTGACAGGATTCTTGATG
ACTTTCCAGACGACTACGAGAAGTTTCGCTGGAGAGTCCCATTCTAATACGACTCACTAA
AGGAGACACACCATGTTCAAACTGATTAAGAAGTTAGGCCAACTGCTGGTTCGTATGTAC
AACGTGGAAGCCAAGCGACTGAACGATGAGGCTCGTAAAGAGGCCACACAGTCACGCGCT
CTGGCGATTCGCTCCAACGAACTGGCTGACAGTGCATCCACTAAAGTTACCGAGGCTGCC
CGTGTGGCAAACCAAGCTCAACAGCTTTCCAAATTCTTTGAGTAATCAAACAGGAGAAAC
CATTATGTCTAACGTAGCTGAAACTATCCGTCTATCCGATACAGCTGACCAGTGGAACCG
TCGAGTCCACATCAACGTTCGCAACGGTAAGGCGACTATGGTTTACCGCTGGAAGGACTC
TAAGTCCTCTAAGAATCACACTCAGCGTATGACGTTGACAGATGAGCAAGCACTGCGTCT
GGTCAATGCGCTTACCAAAGCTGCCGTGACAGCAATTCATGAAGCTGGTCGCGTCAATGA
AGCTATGGCTATCCTCGACAAGATTGATAACTAAGAGTGGTATCCTCAAGGTCGCCAAAG
TGGTGGCCTTCATGAATACTATTCGACTCACTATAGGAGATATTACCATGCGTGACCCTA
AAGTTATCCAAGCAGAAATCGCTAAACTGGAAGCTGAACTGGAGGACGTTAAGTACCATG
AAGCTAAGACTCGCTCCGCTGTTCACATCTTGAAGAACTTAGGCTGGACTTGGACAAGAC
AGACTGGCTGGAAGAAACCAGAAGTTACCAAGCTGAGTCATAAGGTGTTCGATAAGGACA
CTATGACCCACATCAAGGCTGGTGATTGGGTTAAGGTTGACATGGGAGTTGTTGGTGGAT
ACGGCTACGTCCGCTCAGTTAGTGGCAAATATGCACAAGTGTCATACATCACAGGTGTTA
CTCCACGCGGTGCAATCGTTGCCGATAAGACCAACATGATTCACACAGGTTTCTTGACAG
TTGTTTCATATGAAGAGATTGTTAAGTCACGATAATCAATAGGAGAAATCAATATGATCG
TTTCTGACATCGAAGCTAACGCCCTCTTAGAGAGCGTCACTAAGTTCCACTGCGGGGTTA
TCTACGACTGCTCCACCGCTGAGTACGTAAGCTACCGTCCGAGTGACTTCGGTGCGTATC
TGGATGCGCTGGAAGCCGAGGTTGCACGAGGCGGTCTTATTGTGTTCCACAACGGTCACA
AGTATGACGTTCCTGCATTGACCAAACTGGCAAAGTTGCAATTGAACCGAGAGTTCCACC
TTCCTCGTGAGAACTGTATTGACACCCTTGTGTTGTCACGTTTGATTCATTCCAACCTCA
AGGACACCGATATGGGTCTTCTGCGTTCCGGCAAGTTGCCCGGAAAACGCTTTGGGTCTC
ACGCTTTGGAGGCGTGGGGTTATCGCTTAGGCGAGATGAAGGGTGAATACAAAGACGACT
TTAAGCGTATGCTTGAAGAGCAGGGTGAAGAATACGTTGACGGAATGGAGTGGTGGAACT
TCAACGAAGAGATGATGGACTATAACGTTCAGGACGTTGTGGTAACTAAAGCTCTCCTTG
AGAAGCTACTCTCTGACAAACATTACTTCCCTCCTGAGATTGACTTTACGGACGTAGGAT
ACACTACGTTCTGGTCAGAATCCCTTGAGGCCGTTGACATTGAACATCGTGCTGCATGGC
TGCTCGCTAAACAAGAGCGCAACGGGTTCCCGTTTGACACAAAAGCAATCGAAGAGTTGT
ACGTAGAGTTAGCTGCTCGCCGCTCTGAGTTGCTCCGTAAATTGACCGAAACGTTCGGCT
CGTGGTATCAGCCTAAAGGTGGCACTGAGATGTTCTGCCATCCGCGAACAGGTAAGCCAC
TACCTAAATACCCTCGCATTAAGACACCTAAAGTTGGTGGTATCTTTAAGAAGCCTAAGA
ACAAGGCACAGCGAGAAGGCCGTGAGCCTTGCGAACTTGATACCCGCGAGTACGTTGCTG
GTGCTCCTTACACCCCAGTTGAACATGTTGTGTTTAACCCTTCGTCTCGTGACCACATTC
AGAAGAAACTCCAAGAGGCTGGGTGGGTCCCGACCAAGTACACCGATAAGGGTGCTCCTG
TGGTGGACGATGAGGTACTCGAAGGAGTACGTGTAGATGACCCTGAGAAGCAAGCCGCTA
TCGACCTCATTAAAGAGTACTTGATGATTCAGAAGCGAATCGGACAGTCTGCTGAGGGAG
ACAAAGCATGGCTTCGTTATGTTGCTGAGGATGGTAAGATTCATGGTTCTGTTAACCCTA
ATGGAGCAGTTACGGGTCGTGCGACCCATGCGTTCCCAAACCTTGCGCAAATTCCGGGTG
TACGTTCTCCTTATGGAGAGCAGTGTCGCGCTGCTTTTGGCGCTGAGCACCATTTGGATG
GGATAACTGGTAAGCCTTGGGTTCAGGCTGGCATCGACGCATCCGGTCTTGAGCTACGCT
GCTTGGCTCACTTCATGGCTCGCTTTGATAACGGCGAGTACGCTCACGAGATTCTTAACG
GCGACATCCACACTAAGAACCAGATAGCTGCTGAACTACCTACCCGAGATAACGCTAAGA
CGTTCATCTATGGGTTCCTCTATGGTGCTGGTGATGAGAAGATTGGACAGATTGTTGGTG
CTGGTAAAGAGCGCGGTAAGGAACTCAAGAAGAAATTCCTTGAGAACACCCCCGCGATTG
CAGCACTCCGCGAGTCTATCCAACAGACACTTGTCGAGTCCTCTCAATGGGTAGCTGGTG
AGCAACAAGTCAAGTGGAAACGCCGCTGGATTAAAGGTCTGGATGGTCGTAAGGTACACG
TTCGTAGTCCTCACGCTGCCTTGAATACCCTACTGCAATCTGCTGGTGCTCTCATCTGCA
AACTGTGGATTATCAAGACCGAAGAGATGCTCGTAGAGAAAGGCTTGAAGCATGGCTGGG
ATGGGGACTTTGCGTACATGGCATGGGTACATGATGAAATCCAAGTAGGCTGCCGTACCG
AAGAGATTGCTCAGGTGGTCATTGAGACCGCACAAGAAGCGATGCGCTGGGTTGGAGACC
ACTGGAACTTCCGGTGTCTTCTGGATACCGAAGGTAAGATGGGTCCTAATTGGGCGATTT
GCCACTGATACAGGAGGCTACTCATGAACGAAAGACACTTAACAGGTGCTGCTTCTGAAA
TGCTAGTAGCCTACAAATTTACCAAAGCTGGGTACACTGTCTATTACCCTATGCTGACTC
AGAGTAAAGAGGACTTGGTTGTATGTAAGGATGGTAAATTTAGTAAGGTTCAGGTTAAAA
CAGCCACAACGGTTCAAACCAACACAGGAGATGCCAAGCAGGTTAGGCTAGGTGGATGCG
GTAGGTCCGAATATAAGGATGGAGACTTTGACATTCTTGCGGTTGTGGTTGACGAAGATG
TGCTTATTTTCACATGGGACGAAGTAAAAGGTAAGACATCCATGTGTGTCGGCAAGAGAA
ACAAAGGCATAAAACTATAGGAGAAATTATTATGGCTATGACAAAGAAATTTAAAGTGTC
CTTCGACGTTACCGCAAAGATGTCGTCTGACGTTCAGGCAATCTTAGAGAAAGATATGCT
GCATCTATGTAAGCAGGTCGGCTCAGGTGCGATTGTCCCCAATGGTAAACAGAAGGAAAT
GATTGTCCAGTTCCTGACACACGGTATGGAAGGATTGATGACATTCGTAGTACGTACATC
ATTTCGTGAGGCCATTAAGGACATGCACGAAGAGTATGCAGATAAGGACTCTTTCAAACA
ATCTCCTGCAACAGTACGGGAGGTGTTCTGATGTCTGACTACCTGAAAGTGCTGCAAGCA
ATCAAAAGTTGCCCTAAGACTTTCCAGTCCAACTATGTACGGAACAATGCGAGCCTCGTA
GCGGAGGCCGCTTCCCGTGGTCACATCTCGTGCCTGACTACTAGTGGACGTAACGGTGGC
GCTTGGGAAATCACTGCTTCCGGTACTCGCTTTCTGAAACGAATGGGAGGATGTGTCTAA
TGTCTCGTGACCTTGTGACTATTCCACGCGATGTGTGGAACGATATACAGGGCTACATCG
ACTCTCTGGAACGTGAGAACGATAGCCTTAAGAATCAACTAATGGAAGCTGACGAATACG
TAGCGGAACTAGAGGAGAAACTTAATGGCACTTCTTGACCTTAAACAATTCTATGAGTTA
CGTGAAGGCTGCGACGACAAGGGTATCCTTGTGATGGACGGCGACTGGCTGGTCTTCCAA
GCTATGAGTGCTGCTGAGTTTGATGCCTCTTGGGAGGAAGAGATTTGGCACCGATGCTGT
GACCACGCTAAGGCCCGTCAGATTCTTGAGGATTCCATTAAGTCCTACGAGACCCGTAAG
AAGGCTTGGGCAGGTGCTCCAATTGTCCTTGCGTTCACCGATAGTGTTAACTGGCGTAAA
GAACTGGTTGACCCGAACTATAAGGCTAACCGTAAGGCCGTGAAGAAACCTGTAGGGTAC
TTTGAGTTCCTTGATGCTCTCTTTGAGCGCGAAGAGTTCTATTGCATCCGTGAGCCTATG
CTTGAGGGTGATGACGTTATGGGAGTTATTGCTTCCAATCCGTCTGCCTTCGGTGCTCGT
AAGGCTGTAATCATCTCTTGCGATAAGGACTTTAAGACCATCCCTAACTGTGACTTCCTG
TGGTGTACCACTGGTAACATCCTGACTCAGACCGAAGAGTCCGCTGACTGGTGGCACCTC
TTCCAGACCATCAAGGGTGACATCACTGATGGTTACTCAGGGATTGCTGGATGGGGTGAT
ACCGCCGAGGACTTCTTGAATAACCCGTTCATAACCGAGCCTAAAACGTCTGTGCTTAAG
TCCGGTAAGAACAAAGGCCAAGAGGTTACTAAATGGGTTAAACGCGACCCTGAGCCTCAT
GAGACGCTTTGGGACTGCATTAAGTCCATTGGCGCGAAGGCTGGTATGACCGAAGAGGAT
ATTATCAAGCAGGGCCAAATGGCTCGAATCCTACGGTTCAACGAGTACAACTTTATTGAC
AAGGAGATTTACCTGTGGAGACCGTAGCGTATATTGGTCTGGGTCTTTGTGTTCTCGGAG
TGTGCCTCATTTCGTGGGGCCTTTGGGACTTAGCCAGAATAATCAAGTCGTTACACGACA
CTAAGTGATAAACTCAAGGTCCCTAAATTAATACGACTCACTATAGGGAGATAGGGGCCT
TTACGATTATTACTTTAAGATTTAACTCTAAGAGGAATCTTTATTATGTTAACACCTATT
AACCAATTACTTAAGAACCCTAACGATATTCCAGATGTACCTCGTGCAACCGCTGAGTAT
CTACAGGTTCGATTCAACTATGCGTACCTCGAAGCGTCTGGTCATATAGGACTTATGCGT
GCTAATGGTTGTAGTGAGGCCCACATCTTGGGTTTCATTCAGGGCCTACAGTATGCCTCT
AACGTCATTGACGAGATTGAGTTACGCAAGGAACAACTAAGAGATGATGGGGAGGATTGA
CACTATGTGTTTCTCACCGAAAATTAAAACTCCGAAGATGGATACCAATCAGATTCGAGC
CGTTGAGCCAGCGCCTCTGACCCAAGAAGTGTCAAGCGTGGAGTTCGGTGGGTCTTCTGA
TGAGACGGATACCGAGGGCACCGAAGTGTCTGGACGCAAAGGCCTCAAGGTCGAACGTGA
TGATTCCGTAGCGAAGTCTAAAGCCAGCGGCAATGGCTCCGCTCGTATGAAATCTTCCAT
CCGTAAGTCCGCATTTGGAGGTAAGAAGTGATGTCTGAGTTCACATGTGTGGAGGCTAAG
AGTCGCTTCCGTGCAATCCGGTGGACTGTGGAACACCTTGGGTTGCCTAAAGGATTCGAA
GGACACTTTGTGGGCTACAGCCTCTACGTAGACGAAGTGATGGACATGTCTGGTTGCCGT
GAAGAGTACATTCTGGACTCTACCGGAAAACATGTAGCGTACTTCGCGTGGTGCGTAAGC
TGTGACATTCACCACAAAGGAGACATTCTGGATGTAACGTCCGTTGTCATTAATCCTGAG
GCAGACTCTAAGGGCTTACAGCGATTCCTAGCGAAACGCTTTAAGTACCTTGCGGAACTC
CACGATTGCGATTGGGTGTCTCGTTGTAAGCATGAAGGCGAGACAATGCGTGTATACTTT
AAGGAGGTATAAGTTATGGGTAAGAAAGTTAAGAAGGCCGTGAAGAAAGTCACCAAGTCC
GTTAAGAAAGTCGTTAAGGAAGGGGCTCGTCCGGTTAAACAGGTTGCTGGCGGTCTAGCT
GGTCTGGCTGGTGGTACTGGTGAAGCACAGATGGTGGAAGTACCACAAGCTGCCGCACAG
ATTGTTGACGTACCTGAGAAAGAGGTTTCCACTGAGGACGAAGCACAGACAGAAAGCGGA
CGCAAGAAAGCTCGTGCTGGCGGTAAGAAATCCTTGAGTGTAGCCCGTAGCTCCGGTGGC
GGTATCAACATTTAATCAGGAGGTTATCGTGGAAGACTGCATTGAATGGACCGGAGGTGT
CAACTCTAAGGGTTATGGTCGTAAGTGGGTTAATGGTAAACTTGTGACTCCACATAGGCA
CATCTATGAGGAGACATATGGTCCAGTTCCAACAGGAATTGTGGTGATGCATATCTGCGA
TAACCCTAGGTGCTATAACATAAAGCACCTTACGCTTGGAACTCCAAAGGATAATTCCGA
GGACATGGTTACCAAAGGTAGACAGGCTAAAGGAGAGGAACTAAGCAAGAAACTTACAGA
GTCAGACGTTCTCGCTATACGCTCTTCAACCTTAAGCCACCGCTCCTTAGGAGAACTGTA
TGGAGTCAGTCAATCAACCATAACGCGAATACTACAGCGTAAGACATGGAGACACATTTA
ATGGCTGAGAAACGAACAGGACTTGCGGAGGATGGCGCAAAGTCTGTCTATGAGCGTTTA
AAGAACGACCGTGCTCCCTATGAGACACGCGCTCAGAATTGCGCTCAATATACCATCCCA
TCATTGTTCCCTAAGGACTCCGATAACGCCTCTACAGATTATCAAACTCCGTGGCAAGCC
GTGGGCGCTCGTGGTCTGAACAATCTAGCCTCTAAGCTCATGCTGGCTCTATTCCCTATG
CAGACTTGGATGCGACTTACTATATCTGAATATGAAGCAAAGCAGTTACTGAGCGACCCC
GATGGACTCGCTAAGGTCGATGAGGGCCTCTCGATGGTAGAGCGTATCATCATGAACTAC
ATTGAGTCTAACAGTTACCGCGTGACTCTCTTTGAGGCTCTCAAACAGTTAGTCGTAGCT
GGTAACGTCCTGCTGTACCTACCGGAACCGGAAGGGTCAAACTATAATCCCATGAAGCTG
TACCGATTGTCTTCTTATGTGGTCCAACGAGACGCATTCGGCAACGTTCTGCAAATGGTG
ACTCGTGACCAGATAGCTTTTGGTGCTCTCCCTGAGGACATCCGTAAGGCTGTAGAAGGT
CAAGGTGGTGAGAAGAAAGCTGATGAGACAATCGACGTGTACACTCACATCTATCTGGAT
GAGGACTCAGGTGAATACCTCCGATACGAAGAGGTCGAGGGTATGGAAGTCCAAGGCTCC
GATGGGACTTATCCTAAAGAGGCTTGCCCATACATCCCGATTCGGATGGTCAGACTAGAT
GGTGAATCCTACGGTCGTTCGTACATTGAGGAATACTTAGGTGACTTACGGTCCCTTGAA
AATCTCCAAGAGGCTATCGTCAAGATGTCCATGATTAGCTCTAAGGTTATCGGCTTAGTG
AATCCTGCTGGTATCACCCAGCCACGCCGACTGACCAAAGCTCAGACTGGTGACTTCGTT
ACTGGTCGTCCAGAAGACATCTCGTTCCTCCAACTGGAGAAGCAAGCAGACTTTACTGTA
GCTAAAGCCGTAAGTGACGCTATCGAGGCTCGCCTTTCGTTTGCCTTTATGTTGAACTCT
GCGGTTCAGCGTACAGGTGAACGTGTGACCGCCGAAGAGATTCGGTATGTAGCTTCTGAA
CTTGAAGATACTTTAGGTGGTGTCTACTCTATCCTTTCTCAAGAATTACAATTGCCTCTG
GTACGAGTGCTCTTGAAGCAACTACAAGCCACGCAACAGATTCCTGAGTTACCTAAGGAA
GCCGTAGAGCCAACCATTAGTACAGGTCTGGAAGCAATTGGTCGAGGACAAGACCTTGAT
AAGCTGGAGCGGTGTGTCACTGCGTGGGCTGCACTGGCACCTATGCGGGACGACCCTGAT
ATTAACCTTGCGATGATTAAGTTACGTATTGCCAACGCTATCGGTATTGACACTTCTGGT
ATTCTACTCACCGAAGAACAGAAGCAACAGAAGATGGCCCAACAGTCTATGCAAATGGGT
ATGGATAATGGTGCTGCTGCGCTGGCTCAAGGTATGGCTGCACAAGCTACAGCTTCACCT
GAGGCTATGGCTGCTGCCGCTGATTCCGTAGGTTTACAGCCGGGAATTTAATACGACTCA
CTATAGGGAGACCTCATCTTTGAAATGAGCGATGACAAGAGGTTGGAGTCCTCGGTCTTC
CTGTAGTTCAACTTTAAGGAGACAATAATAATGGCTGAATCTAATGCAGACGTATATGCA
TCTTTTGGCGTGAACTCCGCTGTGATGTCTGGTGGTTCCGTTGAGGAACATGAGCAGAAC
ATGCTGGCTCTTGATGTTGCTGCCCGTGATGGCGATGATGCAATCGAGTTAGCGTCAGAC
GAAGTGGAAACAGAACGTGACCTGTATGACAACTCTGACCCGTTCGGTCAAGAGGATGAC
GAAGGCCGCATTCAGGTTCGTATCGGTGATGGCTCTGAGCCGACCGATGTGGACACTGGA
GAAGAAGGCGTTGAGGGCACCGAAGGTTCCGAAGAGTTTACCCCACTGGGCGAGACTCCA
GAAGAACTGGTAGCTGCCTCTGAGCAACTTGGTGAGCACGAAGAGGGCTTCCAAGAGATG
ATTAACATTGCTGCTGAGCGTGGCATGAGTGTCGAGACCATTGAGGCTATCCAGCGTGAG
TACGAGGAGAACGAAGAGTTGTCCGCCGAGTCCTACGCTAAGCTGGCTGAAATTGGCTAC
ACGAAGGCTTTCATTGACTCGTATATCCGTGGTCAAGAAGCTCTGGTGGAGCAGTACGTA
AACAGTGTCATTGAGTACGCTGGTGGTCGTGAACGTTTTGATGCACTGTATAACCACCTT
GAGACGCACAACCCTGAGGCTGCACAGTCGCTGGATAATGCGTTGACCAATCGTGACTTA
GCGACCGTTAAGGCTATCATCAACTTGGCTGGTGAGTCTCGCGCTAAGGCGTTCGGTCGT
AAGCCAACTCGTAGTGTGACTAATCGTGCTATTCCGGCTAAACCTCAGGCTACCAAGCGT
GAAGGCTTTGCGGACCGTAGCGAGATGATTAAAGCTATGAGTGACCCTCGGTATCGCACA
GATGCCAACTATCGTCGTCAAGTCGAACAGAAAGTAATCGATTCGAACTTCTGATAGACT
TCGAAATTAATACGACTCACTATAGGGAGACCACAACGGTTTCCCTCTAGAAATAATTTT
GTTTAACTTTAAGAAGGAGATATACATATGGCTAGCATGACTGGTGGACAGCAAATGGGT
ACTAACCAAGGTAAAGGTGTAGTTGCTGCTGGAGATAAACTGGCGTTGTTCTTGAAGGTA
TTTGGCGGTGAAGTCCTGACTGCGTTCGCTCGTACCTCCGTGACCACTTCTCGCCACATG
GTACGTTCCATCTCCAGCGGTAAATCCGCTCAGTTCCCTGTTCTGGGTCGCACTCAGGCA
GCGTATCTGGCTCCGGGCGAGAACCTCGACGATAAACGTAAGGACATCAAACACACCGAG
AAGGTAATCACCATTGACGGTCTCCTGACGGCTGACGTTCTGATTTATGATATTGAGGAC
GCGATGAACCACTACGACGTTCGCTCTGAGTATACCTCTCAGTTGGGTGAATCTCTGGCG
ATGGCTGCGGATGGTGCGGTTCTGGCTGAGATTGCCGGTCTGTGTAACGTGGAAAGCAAA
TATAATGAGAACATCGAGGGCTTAGGTACTGCTACCGTAATTGAGACCACTCAGAACAAG
GCCGCACTTACCGACCAAGTTGCGCTGGGTAAGGAGATTATTGCGGCTCTGACTAAGGCT
CGTGCGGCTCTGACCAAGAACTATGTTCCGGCTGCTGACCGTGTGTTCTACTGTGACCCA
GATAGCTACTCTGCGATTCTGGCAGCACTGATGCCGAACGCAGCAAACTACGCTGCTCTG
ATTGACCCTGAGAAGGGTTCTATCCGCAACGTTATGGGCTTTGAGGTTGTAGAAGTTCCG
CACCTCACCGCTGGTGGTGCTGGTACCGCTCGTGAGGGCACTACTGGTCAGAAGCACGTC
TTCCCTGCCAATAAAGGTGAGGGTAATGTCAAGGTTGCTAAGGACAACGTTATCGGCCTG
TTCATGCACCGCTCTGCGGTAGGTACTGTTAAGCTGCGTGACTTGGCTCTGGAGCGCGCT
CGCCGTGCTAACTTCCAAGCGGACCAGATTATCGCTAAGTACGCAATGGGCCACGGTGGT
CTTCGCCCAGAAGCTGCTGGTGCAGTGGTTTTCAAAGTGGAGTAATGCTGGGGGTGGCCT
CAACGGTCGCTGCTAGTCCCGAAGAGGCGAGTGTTACTTCAACAGAAGAAACCTTAACGC
CAGCACAGGAGGCCGCACGCACCCGCGCTGCTAACAAAGCCCGAAAGGAAGCTGAGTTGG
CTGCTGCCACCGCTGAGCAATAACTAGCATAACCCCTTGGGGCCTCTAAACGGGTCTTGA
GGGGTTTTTTGCTGAAAGGAGGAACTATATGCGCTCATACGATATGAACGTTAAGACTGC
CGCTGAGTTATCAGCTGTGAACGACATTCTGGCGTCTATCGGTGAACCTCCGGTATCAAC
GCTGGAAGGTGACGCTAACGCAGATGCAGCGAACGCTCGGCGTATTCTCAACAAGATTAA
CCGACAGATTCAATCTCGTGGATGGACGTTCAACATTGAGGAAGGCATAACGCTACTACC
TGATGTTTACTCCAACCTGATTGTATACAGTGACGACTATTTATCCCTAATGTCTACTTC
CGGTCAATCCATCTACGTTAACCGAGGTGGCTATGTGTATGACCGAACGAGTCAATCAGA
CCGCTTTGACTCTGGTATTACTGTGAACATTATTCGTCTCCGCGACTACGATGAGATGCC
TGAGTGCTTCCGTTACTGGATTGTCACCAAGGCTTCCCGTCAGTTCAACAACCGATTCTT
TGGGGCACCGGAAGTAGAGGGTGTACTCCAAGAAGAGGAAGATGAGGCTAGACGTCTCTG
CATGGAGTATGAGATGGACTACGGTGGGTACAATATGCTGGATGGAGATGCGTTCACTTC
TGGTCTACTGACTCGCTAACATTAATAAATAAGGAGGCTCTAATGGCACTCATTAGCCAA
TCAATCAAGAACTTGAAGGGTGGTATCAGCCAACAGCCTGACATCCTTCGTTATCCAGAC
CAAGGGTCACGCCAAGTTAACGGTTGGTCTTCGGAGACCGAGGGCCTCCAAAAGCGTCCA
CCTCTTGTTTTCTTAAATACACTTGGAGACAACGGTGCGTTAGGTCAAGCTCCGTACATC
CACCTGATTAACCGAGATGAGCACGAACAGTATTACGCTGTGTTCACTGGTAGCGGAATC
CGAGTGTTCGACCTTTCTGGTAACGAGAAGCAAGTTAGGTATCCTAACGGTTCCAACTAC
ATCAAGACCGCTAATCCACGTAACGACCTGCGAATGGTTACTGTAGCAGACTATACGTTC
ATCGTTAACCGTAACGTTGTTGCACAGAAGAACACAAAGTCTGTCAACTTACCGAATTAC
AACCCTAATCAAGACGGATTGATTAACGTTCGTGGTGGTCAGTATGGTAGGGAACTAATT
GTACACATTAACGGTAAAGACGTTGCGAAGTATAAGATACCAGATGGTAGTCAACCTGAA
CACGTAAACAATACGGATGCCCAATGGTTAGCTGAAGAGTTAGCCAAGCAGATGCGCACT
AACTTGTCTGATTGGACTGTAAATGTAGGGCAAGGGTTCATCCATGTGACCGCACCTAGT
GGTCAACAGATTGACTCCTTCACGACTAAAGATGGCTACGCAGACCAGTTGATTAACCCT
GTGACCCACTACGCTCAGTCGTTCTCTAAGCTGCCACCTAATGCTCCTAACGGCTACATG
GTGAAAATCGTAGGGGACGCCTCTAAGTCTGCCGACCAGTATTACGTTCGGTATGACGCT
GAGCGGAAAGTTTGGACTGAGACTTTAGGTTGGAACACTGAGGACCAAGTTCTATGGGAA
ACCATGCCACACGCTCTTGTGCGAGCCGCTGACGGTAATTTCGACTTCAAGTGGCTTGAG
TGGTCTCCTAAGTCTTGTGGTGACGTTGACACCAACCCTTGGCCTTCTTTTGTTGGTTCA
AGTATTAACGATGTGTTCTTCTTCCGTAACCGCTTAGGATTCCTTAGTGGGGAGAACATC
ATATTGAGTCGTACAGCCAAATACTTCAACTTCTACCCTGCGTCCATTGCGAACCTTAGT
GATGACGACCCTATAGACGTAGCTGTGAGTACCAACCGAATAGCAATCCTTAAGTACGCC
GTTCCGTTCTCAGAAGAGTTACTCATCTGGTCCGATGAAGCACAATTCGTCCTGACTGCC
TCGGGTACTCTCACATCTAAGTCGGTTGAGTTGAACCTAACGACCCAGTTTGACGTACAG
GACCGAGCGAGACCTTTTGGGATTGGGCGTAATGTCTACTTTGCTAGTCCGAGGTCCAGC
TTCACGTCCATCCACAGGTACTACGCTGTGCAGGATGTCAGTTCCGTTAAGAATGCTGAG
GACATTACATCACACGTTCCTAACTACATCCCTAATGGTGTGTTCAGTATTTGCGGAAGT
GGTACGGAAAACTTCTGTTCGGTACTATCTCACGGGGACCCTAGTAAAATCTTCATGTAC
AAATTCCTGTACCTGAACGAAGAGTTAAGGCAACAGTCGTGGTCTCATTGGGACTTTGGG
GAAAACGTACAGGTTCTAGCTTGTCAGAGTATCAGCTCAGATATGTATGTGATTCTTCGC
AATGAGTTCAATACGTTCCTAGCTAGAATCTCTTTCACTAAGAACGCCATTGACTTACAG
GGAGAACCCTATCGTGCCTTTATGGACATGAAGATTCGATACACGATTCCTAGTGGAACA
TACAACGATGACACATTCACTACCTCTATTCATATTCCAACAATTTATGGTGCAAACTTC
GGGAGGGGCAAAATCACTGTATTGGAGCCTGATGGTAAGATAACCGTGTTTGAGCAACCT
ACGGCTGGGTGGAATAGCGACCCTTGGCTGAGACTCAGCGGTAACTTGGAGGGACGCATG
GTGTACATTGGGTTCAACATTAACTTCGTATATGAGTTCTCTAAGTTCCTCATCAAGCAG
ACTGCCGACGACGGGTCTACCTCCACGGAAGACATTGGGCGCTTACAGTTACGCCGAGCG
TGGGTTAACTACGAGAACTCTGGTACGTTTGACATTTATGTTGAGAACCAATCGTCTAAC
TGGAAGTACACAATGGCTGGTGCCCGATTAGGCTCTAACACTCTGAGGGCTGGGAGACTG
AACTTAGGGACCGGACAATATCGATTCCCTGTGGTTGGTAACGCCAAGTTCAACACTGTA
TACATCTTGTCAGATGAGACTACCCCTCTGAACATCATTGGGTGTGGCTGGGAAGGTAAC
TACTTACGGAGAAGTTCCGGTATTTAATGAATTCCCCGGATCCGGATTTACTAACTGGAA
GAGGCACTAAATGAACACGATTAACATCGCTAAGAACGACTTCTCTGACATCGAACTGGC
TGCTATCCCGTTCAACACTCTGGCTGACCATTACGGTGAGCGTTTAGCTCGCGAACAGTT
GGCCCTTGAGCATGAGTCTTACGAGATGGGTGAAGCACGCTTCCGCAAGATGTTTGAGCG
TCAACTTAAAGCTGGTGAGGTTGCGGATAACGCTGCCGCCAAGCCTCTCATCACTACCCT
ACTCCCTAAGATGATTGCACGCATCAACGACTGGTTTGAGGAAGTGAAAGCTAAGCGCGG
CAAGCGCCCGACAGCCTTCCAGTTCCTGCAAGAAATCAAGCCGGAAGCCGTAGCGTACAT
CACCATTAAGACCACTCTGGCTTGCCTAACCAGTGCTGACAATACAACCGTTCAGGCTGT
AGCAAGCGCAATCGGTCGGGCCATTGAGGACGAGGCTCGCTTCGGTCGTATCCGTGACCT
TGAAGCTAAGCACTTCAAGAAAAACGTTGAGGAACAACTCAACAAGCGCGTAGGGCACGT
CTACAAGAAAGCATTTATGCAAGTTGTCGAGGCTGACATGCTCTCTAAGGGTCTACTCGG
TGGCGAGGCGTGGTCTTCGTGGCATAAGGAAGACTCTATTCATGTAGGAGTACGCTGCAT
CGAGATGCTCATTGAGTCAACCGGAATGGTTAGCTTACACCGCCAAAATGCTGGCGTAGT
AGGTCAAGACTCTGAGACTATCGAACTCGCACCTGAATACGCTGAGGCTATCGCAACCCG
TGCAGGTGCGCTGGCTGGCATCTCTCCGATGTTCCAACCTTGCGTAGTTCCTCCTAAGCC
GTGGACTGGCATTACTGGTGGTGGCTATTGGGCTAACGGTCGTCGTCCTCTGGCGCTGGT
GCGTACTCACAGTAAGAAAGCACTGATGCGCTACGAAGACGTTTACATGCCTGAGGTGTA
CAAAGCGATTAACATTGCGCAAAACACCGCATGGAAAATCAACAAGAAAGTCCTAGCGGT
CGCCAACGTAATCACCAAGTGGAAGCATTGTCCGGTCGAGGACATCCCTGCGATTGAGCG
TGAAGAACTCCCGATGAAACCGGAAGACATCGACATGAATCCTGAGGCTCTCACCGCGTG
GAAACGTGCTGCCGCTGCTGTGTACCGCAAGGACAAGGCTCGCAAGTCTCGCCGTATCAG
CCTTGAGTTCATGCTTGAGCAAGCCAATAAGTTTGCTAACCATAAGGCCATCTGGTTCCC
TTACAACATGGACTGGCGCGGTCGTGTTTACGCTGTGTCAATGTTCAACCCGCAAGGTAA
CGATATGACCAAAGGACTGCTTACGCTGGCGAAAGGTAAACCAATCGGTAAGGAAGGTTA
CTACTGGCTGAAAATCCACGGTGCAAACTGTGCGGGTGTCGATAAGGTTCCGTTCCCTGA
GCGCATCAAGTTCATTGAGGAAAACCACGAGAACATCATGGCTTGCGCTAAGTCTCCACT
GGAGAACACTTGGTGGGCTGAGCAAGATTCTCCGTTCTGCTTCCTTGCGTTCTGCTTTGA
GTACGCTGGGGTACAGCACCACGGCCTGAGCTATAACTGCTCCCTTCCGCTGGCGTTTGA
CGGGTCTTGCTCTGGCATCCAGCACTTCTCCGCGATGCTCCGAGATGAGGTAGGTGGTCG
CGCGGTTAACTTGCTTCCTAGTGAAACCGTTCAGGACATCTACGGGATTGTTGCTAAGAA
AGTCAACGAGATTCTACAAGCAGACGCAATCAATGGGACCGATAACGAAGTAGTTACCGT
GACCGATGAGAACACTGGTGAAATCTCTGAGAAAGTCAAGCTGGGCACTAAGGCACTGGC
TGGTCAATGGCTGGCTTACGGTGTTACTCGCAGTGTGACTAAGCGTTCAGTCATGACGCT
GGCTTACGGGTCCAAAGAGTTCGGCTTCCGTCAACAAGTGCTGGAAGATACCATTCAGCC
AGCTATTGATTCCGGCAAGGGTCTGATGTTCACTCAGCCGAATCAGGCTGCTGGATACAT
GGCTAAGCTGATTTGGGAATCTGTGAGCGTGACGGTGGTAGCTGCGGTTGAAGCAATGAA
CTGGCTTAAGTCTGCTGCTAAGCTGCTGGCTGCTGAGGTCAAAGATAAGAAGACTGGAGA
GATTCTTCGCAAGCGTTGCGCTGTGCATTGGGTAACTCCTGATGGTTTCCCTGTGTGGCA
GGAATACAAGAAGCCTATTCAGACGCGCTTGAACCTGATGTTCCTCGGTCAGTTCCGCTT
ACAGCCTACCATTAACACCAACAAAGATAGCGAGATTGATGCACACAAACAGGAGTCTGG
TATCGCTCCTAACTTTGTACACAGCCAAGACGGTAGCCACCTTCGTAAGACTGTAGTGTG
GGCACACGAGAAGTACGGAATCGAATCTTTTGCACTGATTCACGACTCCTTCGGTACCAT
TCCGGCTGACGCTGCGAACCTGTTCAAAGCAGTGCGCGAAACTATGGTTGACACATATGA
GTCTTGTGATGTACTGGCTGATTTCTACGACCAGTTCGCTGACCAGTTGCACGAGTCTCA
ATTGGACAAAATGCCAGCACTTCCGGCTAAAGGTAACTTGAACCTCCGTGACATCTTAGA
GTCGGACTTCGCGTTCGCGTAACGCCAAATCAATACGACTCCGGATCCGGGGAATTCCGT
GGATCATTAAATATTCTCCCTGTGGTGGCTCGAAATTAATACGACTCACTATAGGGAGAA
CAATACGACTACGGGAGGGTTTTCTTATGATGACTATAAGACCTACTAAAAGTACAGACT
TTGAGGTATTCACTCCGGCTCACCATGACATTCTTGAAGCTAAGGCTGCTGGTATTGAGC
CGAGTTTCCCTGATGCTTCCGAGTGTGTCACGTTGAGCCTCTATGGGTTCCCTCTAGCTA
TCGGTGGTAACTGCGGGGACCAGTGCTGGTTCGTTACGAGCGACCAAGTGTGGCGACTTA
GTGGAAAGGCTAAGCGAAAGTTCCGTAAGTTAATCATGGAGTATCGCGATAAGATGCTTG
AGAAGTATGATACTCTTTGGAATTACGTATGGGTAGGCAATACGTCCCACATTCGTTTCC
TCAAGACTATCGGTGCGGTATTCCATGAAGAGTACACACGAGATGGTCAATTTCAGTTAT
TTACAATCACGAAAGGAGGATAACCATATGTGTTGGGCAGCCGCAATACCTATCGCTATA
TCTGGCGCTCAGGCTATCAGTGGTCAGAACGCTCAGGCCAAAATGATTGCCGCTCAGACC
GCTGCTGGTCGTCGTCAAGCTATGGAAATCATGAGGCAGACGAACATCCAGAATGCTGAC
CTATCGTTGCAAGCTCGAAGTAAACTTGAGGAAGCGTCCGCCGAGTTGACCTCACAGAAC
ATGCAGAAGGTCCAAGCTATTGGGTCTATCCGAGCGGCTATCGGAGAGAGTATGCTTGAA
GGTTCCTCAATGGACCGCATTAAGCGAGTCACAGAAGGACAGTTCATTCGGGAAGCCAAT
ATGGTAACTGAGAACTATCGCCGTGACTACCAAGCAATCTTCGCACAGCAACTTGGTGGT
ACTCAAAGTGCTGCAAGTCAGATTGACGAAATCTATAAGAGCGAACAGAAACAGAAGAGT
AAGCTACAGATGGTTCTGGACCCACTGGCTATCATGGGGTCTTCCGCTGCGAGTGCTTAC
GCATCCGGTGCGTTCGACTCTAAGTCCACAACTAAGGCACCTATTGTTGCCGCTAAAGGA
ACCAAGACGGGGAGGTAATGAGCTATGAGTAAAATTGAATCTGCCCTTCAAGCGGCACAA
CCGGGATTCTCTCGGTTACGTGGTGGTGCTGGAGGTATGGGCTATCGTGCAGCAACCACT
CAGGCCGAACAGCCAAGGTCAAGCCTATTGGACACCATTGGTCGGTTCGCTAAGGCTGGT
GCCGATATGTATACCGCTAAGGAACAACGAGCACGAGACCTAGCTGATGAACGCTCTAAC
GAGATTATCCGTAAGCTGACCCCTGAGCAACGTCGAGAAGCTCTCAACAACGGGACCCTT
CTGTATCAGGATGACCCATACGCTATGGAAGCACTCCGAGTCAAGACTGGTCGTAACGCT
GCGTATCTTGTGGACGATGACGTTATGCAGAAGATAAAAGAGGGTGTCTTCCGTACTCGC
GAAGAGATGGAAGAGTATCGCCATAGTCGCCTTCAAGAGGGCGCTAAGGTATACGCTGAG
CAGTTCGGCATCGACCCTGAGGACGTTGATTATCAGCGTGGTTTCAACGGGGACATTACC
GAGCGTAACATCTCGCTGTATGGTGCGCATGATAACTTCTTGAGCCAGCAAGCTCAGAAG
GGCGCTATCATGAACAGCCGAGTGGAACTCAACGGTGTCCTTCAAGACCCTGATATGCTG
CGTCGTCCAGACTCTGCTGACTTCTTTGAGAAGTATATCGACAACGGTCTGGTTACTGGC
GCAATCCCATCTGATGCTCAAGCCACACAGCTTATAAGCCAAGCGTTCAGTGACGCTTCT
AGCCGTGCTGGTGGTGCTGACTTCCTGATGCGAGTCGGTGACAAGAAGGTAACACTTAAC
GGAGCCACTACGACTTACCGAGAGTTGATTGGTGAGGAACAGTGGAACGCTCTCATGGTC
ACAGCACAACGTTCTCAGTTTGAGACTGACGCGAAGCTGAACGAGCAGTATCGCTTGAAG
ATTAACTCTGCGCTGAACCAAGAGGACCCAAGGACAGCTTGGGAGATGCTTCAAGGTATC
AAGGCTGAACTAGATAAGGTCCAACCTGATGAGCAGATGACACCACAACGTGAGTGGCTA
ATCTCCGCACAGGAACAAGTTCAGAATCAGATGAACGCATGGACGAAAGCTCAGGCCAAG
GCTCTGGACGATTCCATGAAGTCAATGAACAAACTTGACGTAATCGACAAGCAATTCCAG
AAGCGAATCAACGGTGAGTGGGTCTCAACGGATTTTAAGGATATGCCAGTCAACGAGAAC
ACTGGTGAGTTCAAGCATAGCGATATGGTTAACTACGCCAATAAGAAGCTCGCTGAGATT
GACAGTATGGACATTCCAGACGGTGCCAAGGATGCTATGAAGTTGAAGTACCTTCAAGCG
GACTCTAAGGACGGAGCATTCCGTACAGCCATCGGAACCATGGTCACTGACGCTGGTCAA
GAGTGGTCTGCCGCTGTGATTAACGGTAAGTTACCAGAACGAACCCCAGCTATGGATGCT
CTGCGCAGAATCCGCAATGCTGACCCTCAGTTGATTGCTGCGCTATACCCAGACCAAGCT
GAGCTATTCCTGACGATGGACATGATGGACAAGCAGGGTATTGACCCTCAGGTTATTCTT
GATGCCGACCGACTGACTGTTAAGCGGTCCAAAGAGCAACGCTTTGAGGATGATAAAGCA
TTCGAGTCTGCACTGAATGCATCTAAGGCTCCTGAGATTGCCCGTATGCCAGCGTCACTG
CGCGAATCTGCACGTAAGATTTATGACTCCGTTAAGTATCGCTCGGGGAACGAAAGCATG
GCTATGGAGCAGATGACCAAGTTCCTTAAGGAATCTACCTACACGTTCACTGGTGATGAT
GTTGACGGTGATACCGTTGGTGTGATTCCTAAGAATATGATGCAGGTTAACTCTGACCCG
AAATCATGGGAGCAAGGTCGGGATATTCTGGAGGAAGCACGTAAGGGAATCATTGCGAGC
AACCCTTGGATAACCAATAAGCAACTGACCATGTATTCTCAAGGTGACTCCATTTACCTT
ATGGACACCACAGGTCAAGTCAGAGTCCGATACGACAAAGAGTTACTCTCGAAGGTCTGG
AGTGAGAACCAGAAGAAACTCGAAGAGAAAGCTCGTGAGAAGGCTCTGGCTGATGTGAAC
AAGCGAGCACCTATAGTTGCCGCTACGAAGGCCCGTGAAGCTGCTGCTAAACGAGTCCGA
GAGAAACGTAAACAGACTCCTAAGTTCATCTACGGACGTAAGGAGTAACTAAAGGCTACA
TAAGGAGGCCCTAAATGGATAAGTACGATAAGAACGTACCAAGTGATTATGATGGTCTGT
TCCAAAAGGCTGCTGATGCCAACGGGGTCTCTTATGACCTTTTACGTAAAGTCGCTTGGA
CAGAATCACGATTTGTGCCTACAGCAAAATCTAAGACTGGACCATTAGGCATGATGCAAT
TTACCAAGGCAACCGCTAAGGCCCTCGGTCTGCGAGTTACCGATGGTCCAGACGACGACC
GACTGAACCCTGAGTTAGCTATTAATGCTGCCGCTAAGCAACTTGCAGGTCTGGTAGGGA
AGTTTGATGGCGATGAACTCAAAGCTGCCCTTGCGTACAACCAAGGCGAGGGACGCTTGG
GTAATCCACAACTTGAGGCGTACTCTAAGGGAGACTTCGCATCAATCTCTGAGGAGGGAC
GTAACTACATGCGTAACCTTCTGGATGTTGCTAAGTCACCTATGGCTGGACAGTTGGAAA
CTTTTGGTGGCATAACCCCAAAGGGTAAAGGCATTCCGGCTGAGGTAGGATTGGCTGGAA
TTGGTCACAAGCAGAAAGTAACACAGGAACTTCCTGAGTCCACAAGTTTTGACGTTAAGG
GTATCGAACAGGAGGCTACGGCGAAACCATTCGCCAAGGACTTTTGGGAGACCCACGGAG
AAACACTTGACGAGTACAACAGTCGTTCAACCTTCTTCGGATTCAAAAATGCTGCCGAAG
CTGAACTCTCCAACTCAGTCGCTGGGATGGCTTTCCGTGCTGGTCGTCTCGATAATGGTT
TTGATGTGTTTAAAGACACCATTACGCCGACTCGCTGGAACTCTCACATCTGGACTCCAG
AGGAGTTAGAGAAGATTCGAACAGAGGTTAAGAACCCTGCGTACATCAACGTTGTAACTG
GTGGTTCCCCTGAGAACCTCGATGACCTCATTAAATTGGCTAACGAGAACTTTGAGAATG
ACTCCCGCGCTGCCGAGGCTGGCCTAGGTGCCAAACTGAGTGCTGGTATTATTGGTGCTG
GTGTGGACCCGCTTAGCTATGTTCCTATGGTCGGTGTCACTGGTAAGGGCTTTAAGTTAA
TCAATAAGGCTCTTGTAGTTGGTGCCGAAAGTGCTGCTCTGAACGTTGCATCCGAAGGTC
TCCGTACCTCCGTAGCTGGTGGTGACGCAGACTATGCGGGTGCTGCCTTAGGTGGCTTTG
TGTTTGGCGCAGGCATGTCTGCAATCAGTGACGCTGTAGCTGCTGGACTGAAACGCAGTA
AACCAGAAGCTGAGTTCGACAATGAGTTCATCGGTCCTATGATGCGATTGGAAGCCCGTG
AGACAGCACGAAACGCCAACTCTGCGGACCTCTCTCGGATGAACACTGAGAACATGAAGT
TTGAAGGTGAACATAATGGTGTCCCTTATGAGGACTTACCAACAGAGAGAGGTGCCGTGG
TGTTACATGATGGCTCCGTTCTAAGTGCAAGCAACCCAATCAACCCTAAGACTCTAAAAG
AGTTCTCCGAGGTTGACCCTGAGAAGGCTGCGCGAGGAATCAAACTGGCTGGGTTCACCG
AGATTGGCTTGAAGACCTTGGGGTCTGACGATGCTGACATCCGTAGAGTGGCTATCGACC
TCGTTCGCTCTCCTACTGGTATGCAGTCTGGTGCCTCAGGTAAGTTCGGTGCAACAGCTT
CTGACATCCATGAGAGACTTCATGGTACTGACCAGCGTACTTATAATGACTTGTACAAAG
CAATGTCTGACGCTATGAAAGACCCTGAGTTCTCTACTGGCGGCGCTAAGATGTCCCGTG
AAGAAACTCGATACACTATCTACCGTAGAGCGGCACTAGCTATTGAGCGTCCAGAACTAC
AGAAGGCACTCACTCCGTCTGAGAGAATCGTTATGGACATCATTAAGCGTCACTTTGACA
CCAAGCGTGAACTTATGGAAAACCCAGCAATATTCGGTAACACAAAGGCTGTGAGTATCT
TCCCTGAGAGTCGCCACAAAGGTACTTACGTTCCTCACGTATATGACCGTCATGCCAAGG
CGCTGATGATTCAACGCTACGGTGCCGAAGGTTTGCAGGAAGGGATTGCCCGCTCATGGA
TGAACAGCTACGTCTCCAGACCTGAGGTCAAGGCCAGAGTCGATGAGATGCTTAAGGAAT
TACACGGGGTGAAGGAAGTAACACCAGAGATGGTAGAGAAGTACGCTATGGATAAGGCTT
ATGGTATCTCCCACTCAGACCAGTTCACCAACAGTTCCATAATAGAAGAGAACATTGAGG
GCTTAGTAGGTATCGAGAATAACTCATTCCTTGAGGCACGTAACTTGTTTGATTCGGACC
TATCCATCACTATGCCAGACGGACAGCAATTCTCAGTGAATGACCTAAGGGACTTCGATA
TGTTCCGCATCATGCCAGCGTATGACCGCCGTGTCAATGGTGACATCGCCATCATGGGGT
CTACTGGTAAAACCACTAAGGAACTTAAGGATGAGATTTTGGCTCTCAAAGCGAAAGCTG
AGGGAGACGGTAAGAAGACTGGCGAGGTACATGCTTTAATGGATACCGTTAAGATTCTTA
CTGGTCGTGCTAGACGCAATCAGGACACTGTGTGGGAAACCTCACTGCGTGCCATCAATG
ACCTAGGGTTCTTCGCTAAGAACGCCTACATGGGTGCTCAGAACATTACGGAGATTGCTG
GGATGATTGTCACTGGTAACGTTCGTGCTCTAGGGCATGGTATCCCAATTCTGCGTGATA
CACTCTACAAGTCTAAACCAGTTTCAGCTAAGGAACTCAAGGAACTCCATGCGTCTCTGT
TCGGGAAGGAGGTGGACCAGTTGATTCGGCCTAAACGTGCTGACATTGTGCAGCGCCTAA
GGGAAGCAACTGATACCGGACCTGCCGTGGCGAACATCGTAGGGACCTTGAAGTATTCAA
CACAGGAACTGGCTGCTCGCTCTCCGTGGACTAAGCTACTGAACGGAACCACTAACTACC
TTCTGGATGCTGCGCGTCAAGGTATGCTTGGGGATGTTATTAGTGCCACCCTAACAGGTA
AGACTACCCGCTGGGAGAAAGAAGGCTTCCTTCGTGGTGCCTCCGTAACTCCTGAGCAGA
TGGCTGGCATCAAGTCTCTCATCAAGGAACATATGGTACGCGGTGAGGACGGGAAGTTTA
CCGTTAAGGACAAGCAAGCGTTCTCTATGGACCCACGGGCTATGGACTTATGGAGACTGG
CTGACAAGGTAGCTGATGAGGCAATGCTGCGTCCACATAAGGTGTCCTTACAGGATTCCC
ATGCGTTCGGAGCACTAGGTAAGATGGTTATGCAGTTTAAGTCTTTCACTATCAAGTCCC
TTAACTCTAAGTTCCTGCGAACCTTCTATGATGGATACAAGAACAACCGAGCGATTGACG
CTGCGCTGAGCATCATCACCTCTATGGGTCTCGCTGGTGGTTTCTATGCTATGGCTGCAC
ACGTCAAAGCATACGCTCTGCCTAAGGAGAAACGTAAGGAGTACTTGGAGCGTGCACTGG
ACCCAACCATGATTGCCCACGCTGCGTTATCTCGTAGTTCTCAATTGGGTGCTCCTTTGG
CTATGGTTGACCTAGTTGGTGGTGTTTTAGGGTTCGAGTCCTCCAAGATGGCTCGCTCTA
CGATTCTACCTAAGGACACCGTGAAGGAACGTGACCCAAACAAACCGTACACCTCTAGAG
GGGTAATGGGCGCTATGGGTTCAAACCTTCTGGAACAGATGCCTTCGGCTGGCTTTGTGG
CTAACGTAGGGGCTACCTTAATGAATGCTGCTGGCGTGGTCAACTCACCTAATAAAGCAA
CCGAGCAGGACTTCATGACTGGTCTTATGAACTCCACAAAAGAGTTAGTACCGAACGACC
CATTGACTCAACAGCTTGTGTTGAAGATTTATGAGGCGAACGGTGTTAACTTGAGGGAGC
GTAGGAAATAATACGACTCACTATAGGGAGAGGCGAAATAATCTTCTCCCTGTAGTCTCT
TAGATTTACTTTAAGGAGGTCAAATGGCTAACGTAATTAAAACCGTTTTGACTTACCAGT
TAGATGGCTCCAATCGTGATTTTAATATCCCGTTTGAGTATCTAGCCCGTAAGTTCGTAG
TGGTAACTCTTATTGGTGTAGACCGAAAGGTCCTTACGATTAATACAGACTATCGCTTTG
CTACACGTACTACTATCTCTCTGACAAAGGCTTGGGGTCCAGCCGATGGCTACACGACCA
TCGAGTTACGTCGAGTAACCTCCACTACCGACCGATTGGTTGACTTTACGGATGGTTCAA
TCCTCCGCGCGTATGACCTTAACGTCGCTCAGATTCAAACGATGCACGTAGCGGAAGAGG
CCCGTGACCTCACTACGGATACTATCGGTGTCAATAACGATGGTCACTTGGATGCTCGTG
GTCGTCGAATTGTGAACCTAGCGAACGCCGTGGATGACCGCGATGCTGTTCCGTTTGGTC
AACTAAAGACCATGAACCAGAACTCATGGCAAGCACGTAATGAAGCCTTACAGTTCCGTA
ATGAGGCTGAGACTTTCAGAAACCAAGCGGAGGGCTTTAAGAACGAGTCCAGTACCAACG
CTACGAACACAAAGCAGTGGCGCGATGAGACCAAGGGTTTCCGAGACGAAGCCAAGCGGT
TCAAGAATACGGCTGGTCAATACGCTACATCTGCTGGGAACTCTGCTTCCGCTGCGCATC
AATCTGAGGTAAACGCTGAGAACTCTGCCACAGCATCCGCTAACTCTGCTCATTTGGCAG
AACAGCAAGCAGACCGTGCGGAACGTGAGGCAGACAAGCTGGAAAATTACAATGGATTGG
CTGGTGCAATTGATAAGGTAGATGGAACCAATGTGTACTGGAAAGGAAATATTCACGCTA
ACGGGCGCCTTTACATGACCACAAACGGTTTTGACTGTGGCCAGTATCAACAGTTCTTTG
GTGGTGTCACTAATCGTTACTCTGTCATGGAGTGGGGAGATGAGAACGGATGGCTGATGT
ATGTTCAACGTAGAGAGTGGACAACAGCGATAGGCGGTAACATCCAGTTAGTAGTAAACG
GACAGATCATCACCCAAGGTGGAGCCATGACCGGTCAGCTAAAATTGCAGAATGGGCATG
TTCTTCAATTAGAGTCCGCATCCGACAAGGCGCACTATATTCTATCTAAAGATGGTAACA
GGAATAACTGGTACATTGGTAGAGGGTCAGATAACAACAATGACTGTACCTTCCACTCCT
ATGTACATGGTACGACCTTAACACTCAAGCAGGACTATGCAGTAGTTAACAAACACTTCC
ACGTAGGTCAGGCCGTTGTGGCCACTGATGGTAATATTCAAGGTACTAAGTGGGGAGGTA
AATGGCTGGATGCTTACCTACGTGACAGCTTCGTTGCGAAGTCCAAGGCGTGGACTCAGG
TGTGGTCTGGTAGTGCTGGCGGTGGGGTAAGTGTGACTGTTTCACAGGATCTCCGCTTCC
GCAATATCTGGATTAAGTGTGCCAACAACTCTTGGAACTTCTTCCGTACTGGCCCCGATG
GAATCTACTTCATAGCCTCTGATGGTGGATGGTTACGATTCCAAATACACTCCAACGGTC
TCGGATTCAAGAATATTGCAGACAGTCGTTCAGTACCTAATGCAATCATGGTGGAGAACG
AGTAATTGGTAAATCACAAGGAAAGACGTGTAGTCCACGGATGGACTCTCAAGGAGGTAC
AAGGTGCTATCATTAGACTTTAACAACGAATTGATTAAGGCTGCTCCAATTGTTGGGACG
GGTGTAGCAGATGTTAGTGCTCGACTGTTCTTTGGGTTAAGCCTTAACGAATGGTTCTAC
GTTGCTGCTATCGCCTACACAGTGGTTCAGATTGGTGCCAAGGTAGTCGATAAGATGATT
GACTGGAAGAAAGCCAATAAGGAGTGATATGTATGGAAAAGGATAAGAGCCTTATTACAT
TCTTAGAGATGTTGGACACTGCGATGGCTCAGCGTATGCTTGCGGACCTTTCGGACCATG
AGCGTCGCTCTCCGCAACTCTATAATGCTATTAACAAACTGTTAGACCGCCACAAGTTCC
AGATTGGTAAGTTGCAGCCGGATGTTCACATCTTAGGTGGCCTTGCTGGTGCTCTTGAAG
AGTACAAAGAGAAAGTCGGTGATAACGGTCTTACGGATGATGATATTTACACATTACAGT
GATATACTCAAGGCCACTACAGATAGTGGTCTTTATGGATGTCATTGTCTATACGAGATG
CTCCTACGTGAAATCTGAAAGTTAACGGGAGGCATTATGCTAGAATTTTTACGTAAGCTA
ATCCCTTGGGTTCTCGCTGGGATGCTATTCGGGTTAGGATGGCATCTAGGGTCAGACTCA
ATGGACGCTAAATGGAAACAGGAGGTACACAATGAGTACGTTAAGAGAGTTGAGGCTGCG
AAGAGCACTCAAAGAGCAATCGATGCGGTATCTGCTAAGTATCAAGAAGACCTTGCCGCG
CTGGAAGGGAGCACTGATAGGATTATTTCTGATTTGCGTAGCGACAATAAGCGGTTGCGC
GTCAGAGTCAAAACTACCGGAACCTCCGATGGTCAGTGTGGATTCGAGCCTGATGGTCGA
GCCGAACTTGACGACCGAGATGCTAAACGTATTCTCGCAGTGACCCAGAAGGGTGACGCA
TGGATTCGTGCGTTACAGGATACTATTCGTGAACTGCAACGTAAGTAGGAAATCAAGTAA
GGAGGCAATGTGTCTACTCAATCCAATCGTAATGCGCTCGTAGTGGCGCAACTGAAAGGA
GACTTCGTGGCGTTCCTATTCGTCTTATGGAAGGCGCTAAACCTACCGGTGCCCACTAAG
TGTCAGATTGACATGGCTAAGGTGCTGGCGAATGGAGACAACAAGAAGTTCATCTTACAG
GCTTTCCGTGGTATCGGTAAGTCGTTCATCACATGTGCGTTCGTTGTGTGGTCCTTATGG
AGAGACCCTCAGTTGAAGATACTTATCGTATCAGCCTCTAAGGAGCGTGCAGACGCTAAC
TCCATCTTTATTAAGAACATCATTGACCTGCTGCCATTCCTATCTGAGTTAAAGCCAAGA
CCCGGACAGCGTGACTCGGTAATCAGCTTTGATGTAGGCCCAGCCAATCCTGACCACTCT
CCTAGTGTGAAATCAGTAGGTATCACTGGTCAGTTAACTGGTAGCCGTGCTGACATTATC
ATTGCGGATGACGTTGAGATTCCGTCTAACAGCGCAACTATGGGTGCCCGTGAGAAGCTA
TGGACTCTGGTTCAGGAGTTCGCTGCGTTACTTAAACCGCTGCCTTCCTCTCGCGTTATC
TACCTTGGTACACCTCAGACAGAGATGACTCTCTATAAGGAACTTGAGGATAACCGTGGG
TACACAACCATTATCTGGCCTGCTCTGTACCCAAGGACACGTGAAGAGAACCTCTATTAC
TCACAGCGTCTTGCTCCTATGTTACGCGCTGAGTACGATGAGAACCCTGAGGCACTTGCT
GGGACTCCAACAGACCCAGTGCGCTTTGACCGTGATGACCTGCGCGAGCGTGAGTTGGAA
TACGGTAAGGCTGGCTTTACGCTACAGTTCATGCTTAACCCTAACCTTAGTGATGCCGAG
AAGTACCCGCTGAGGCTTCGTGACGCTATCGTAGCGGCCTTAGACTTAGAGAAGGCCCCA
ATGCATTACCAGTGGCTTCCGAACCGTCAGAACATCATTGAGGACCTTCCTAACGTTGGC
CTTAAGGGTGATGACCTGCATACGTACCACGATTGTTCCAACAACTCAGGTCAGTACCAA
CAGAAGATTCTGGTCATTGACCCTAGTGGTCGCGGTAAGGACGAAACAGGTTACGCTGTG
CTGTACACACTGAACGGTTACATCTACCTTATGGAAGCTGGAGGTTTCCGTGATGGCTAC
TCCGATAAGACCCTTGAGTTACTCGCTAAGAAGGCAAAGCAATGGGGAGTCCAGACGGTT
GTCTACGAGAGTAACTTCGGTGACGGTATGTTCGGTAAGGTATTCAGTCCTATCCTTCTT
AAACACCACAACTGTGCGATGGAAGAGATTCGTGCCCGTGGTATGAAAGAGATGCGTATT
TGCGATACCCTTGAGCCAGTCATGCAGACTCACCGCCTTGTAATTCGTGATGAGGTCATT
AGGGCCGACTACCAGTCCGCTCGTGACGTAGACGGTAAGCATGACGTTAAGTACTCGTTG
TTCTACCAGATGACCCGTATCACTCGTGAGAAAGGCGCTCTGGCTCATGATGACCGATTG
GATGCCCTTGCGTTAGGCATTGAGTATCTCCGTGAGTCCATGCAGTTGGATTCCGTTAAG
GTCGAGGGTGAAGTACTTGCTGACTTCCTTGAGGAACACATGATGCGTCCTACGGTTGCT
GCTACGCATATCATTGAGATGTCTGTGGGAGGAGTTGATGTGTACTCTGAGGACGATGAG
GGTTACGGTACGTCTTTCATTGAGTGGTGATTTATGCATTAGGACTGCATAGGGATGCAC
TATAGACCACGGATGGTCAGTTCTTTAAGTTACTGAAAAGACACGATAAATTAATACGAC
TCACTATAGGGAGAGGAGGGACGAAAGGTTACTATATAGATACTGAATGAATACTTATAG
AGTGCATAAAGTATGCATAATGGTGTACCTAGAGTGACCTCTAAGAATGGTGATTATATT
GTATTAGTATCACCTTAACTTAAGGACCAACATAAAGGGAGGAGACTCATGTTCCGCTTA
TTGTTGAACCTACTGCGGCATAGAGTCACCTACCGATTTCTTGTGGTACTTTGTGCTGCC
CTTGGGTACGCATCTCTTACTGGAGACCTCAGTTCACTGGAGTCTGTCGTTTGCTCTATA
CTCACTTGTAGCGATTAGGGTCTTCCTGACCGACTGATGGCTCACCGAGGGATTCAGCGG
TATGATTGCATCACACCACTTCATCCCTATAGAGTCAAGTCCTAAGGTATACCCATAAAG
AGCCTCTAATGGTCTATCCTAAGGTCTATACCTAAAGATAGGCCATCCTATCAGTGTCAC
CTAAAGAGGGTCTTAGAGAGGGCCTATGGAGTTCCTATAGGGTCCTTTAAAATATACCAT
AAAAATCTGAGTGACTATCTCACAGTGTACGGACCTAAAGTTCCCCCATAGGGGGTACCT
AAAGCCCAGCCAATCACCTAAAGTCAACCTTCGGTTGACCTTGAGGGTTCCCTAAGGGTT
GGGGATGACCCTTGGGTTTGTCTTTGGGTGTTACCTTGAGTGTCTCTCTGTGTCCCT
